# Supplementary material for: Tetra­kis(μ2-phenyl­acetato-κ2 O:O′)bis­[(isoquinoline-κN)copper(II)]
Source: Acta Crystallogr Sect E Struct Rep Online. 2009 Nov 21;65(Pt 12):m1613. doi: 10.1107/S1600536809048697 (PMC2971894; doi:10.1107/S1600536809048697)
Supplement: Supplementary file 1 [file e-65-m1613-sup1.cif]

##############################################################################
###                                                                        ###
###        Electronic paper (Acta Crystallographica Section E)             ###
###                                                                        ###
##############################################################################
#                                                                            #
# This CIF contains the data in a paper accepted for publication in Acta     #
# Crystallographica Section E. It conforms to the requirements of Notes      #
# for Authors for Section E, and has been peer reviewed under the auspices   #
# of the IUCr Commission on Journals.                                        #
#                                                                            #
# Full details of the Crystallographic Information File format               #
# are given in the paper "The Crystallographic Information File (CIF):       #
# a New Standard Archive File for Crystallography" by S. R. Hall, F. H.      #
# Allen and I. D. Brown [Acta Cryst. (1991), A47, 655-685].                  #
#                                                                            #
# The current version of the core CIF dictionary is obtainable from          #
# ftp://ftp.iucr.org/pub/cif_core.dic. The current version number is 2.4.    #
#                                                                            #
# Software is freely available for graphical display of the structure(s) in  #
# this CIF.  For information consult the CIF home page http://www.iucr.org/  #
# cif/home.html                                                              #
#                                                                            #
# This file may be used for bona fide research purposes within the           #
# scientific community so long as proper attribution is given to the journal # 
# article from which it was obtained.                                        #
#                                                                            #
##############################################################################
                                             
data_I
_audit_creation_method     SHELXL-97
_chemical_name_systematic
;
Tetrakis(\m~2~-phenylacetato-\k^2^<i>O</i>:<i>O</i>')bis[(isoquinoline-
\k<i>N</i>)copper(II)]
;
_chemical_name_common     ?
_chemical_formula_moiety     'C50 H42 Cu2 N2 O8'
_chemical_formula_sum     'C50 H42 Cu2 N2 O8'
_chemical_formula_iupac     '[Cu2 (C8 H7 O2)4 (C9 H7 N)2]'
_chemical_formula_weight     925.94
_chemical_melting_point     ?
_symmetry_cell_setting     triclinic
_symmetry_space_group_name_H-M     'P -1'
_symmetry_space_group_name_Hall     '-P 1'
loop_
    _symmetry_equiv_pos_as_xyz
    'x, y, z'
    '-x, -y, -z'
_cell_length_a     8.2425(15)
_cell_length_b     11.251(2)
_cell_length_c     12.121(2)
_cell_angle_alpha     94.594(2)
_cell_angle_beta     90.178(2)
_cell_angle_gamma     104.803(4)
_cell_volume     1082.9(3)
_cell_formula_units_Z     1
_cell_measurement_reflns_used     5268
_cell_measurement_theta_min     2.0
_cell_measurement_theta_max     25.0
_cell_measurement_temperature     294(2)
_exptl_crystal_description     prism
_exptl_crystal_colour     blue
_exptl_crystal_size_max     0.26
_exptl_crystal_size_mid     0.22
_exptl_crystal_size_min     0.16
_exptl_crystal_density_diffrn     1.420
_exptl_crystal_density_meas     ?
_exptl_crystal_density_method     'not measured'
_exptl_crystal_F_000     478
_exptl_absorpt_coefficient_mu     1.040
_exptl_absorpt_correction_type     multi-scan
_exptl_absorpt_process_details     '(ABSCOR; Higashi, 1995)'
_exptl_absorpt_correction_T_min     0.835
_exptl_absorpt_correction_T_max     0.920
_exptl_special_details
;
;
_diffrn_ambient_temperature     294(2)
_diffrn_radiation_type     MoK\a
_diffrn_radiation_wavelength     0.71073
_diffrn_radiation_source     'fine-focus sealed tube'
_diffrn_radiation_monochromator     graphite
_diffrn_measurement_device_type     'Rigaku R-AXIS RAPID IP'
_diffrn_measurement_method     \w
_diffrn_detector_area_resol_mean     10.0
_diffrn_reflns_number     11731
_diffrn_reflns_av_R_equivalents     0.0252
_diffrn_reflns_av_sigmaI/netI     0.0279
_diffrn_reflns_theta_min     1.69
_diffrn_reflns_theta_max     25.20
_diffrn_reflns_theta_full     25.20
_diffrn_measured_fraction_theta_max     0.982
_diffrn_measured_fraction_theta_full     0.982
_diffrn_reflns_limit_h_min     -9
_diffrn_reflns_limit_h_max     9
_diffrn_reflns_limit_k_min     -13
_diffrn_reflns_limit_k_max     12
_diffrn_reflns_limit_l_min     -14
_diffrn_reflns_limit_l_max     14
_diffrn_standards_number     0
_diffrn_standards_interval_count     0
_diffrn_standards_interval_time     0
_diffrn_standards_decay_%     ?
_refine_special_details
;
Refinement of <i>F</i>^2^ against ALL reflections. The weighted <i>R</i>-factor
<i>wR</i> and goodness of fit <i>S</i> are based on <i>F</i>^2^, conventional
<i>R</i>-factors <i>R</i> are based on <i>F</i>, with <i>F</i> set to zero for
negative <i>F</i>^2^. The threshold expression of <i>F</i>^2^ >
\s(<i>F</i>^2^) is used only for calculating <i>R</i>-factors(gt) <i>etc</i>.
and is not relevant to the choice of reflections for refinement.
<i>R</i>-factors based on <i>F</i>^2^ are statistically about twice as large
as those based on <i>F</i>, and <i>R</i>- factors based on ALL data will be
even larger.
;
_reflns_number_total     3837
_reflns_number_gt     3409
_reflns_threshold_expression     I>2\s(I)
_refine_ls_structure_factor_coef     Fsqd
_refine_ls_matrix_type     full
_refine_ls_R_factor_all     0.0375
_refine_ls_R_factor_gt     0.0318
_refine_ls_wR_factor_gt     0.0851
_refine_ls_wR_factor_ref     0.0883
_refine_ls_goodness_of_fit_ref     1.092
_refine_ls_restrained_S_all     1.092
_refine_ls_number_reflns     3837
_refine_ls_number_parameters     280
_refine_ls_number_restraints     0
_refine_ls_hydrogen_treatment     constr
_refine_ls_weighting_scheme     calc
_refine_ls_weighting_details
         'calc w=1/[\s^2^(Fo^2^)+(0.0476P)^2^+0.2372P] where P=(Fo^2^+2Fc^2^)/3'
_atom_sites_solution_hydrogens     geom
_atom_sites_solution_primary     direct
_atom_sites_solution_secondary     difmap
_refine_ls_shift/su_max     0.000
_refine_ls_shift/su_mean     0.000
_refine_diff_density_max     0.285
_refine_diff_density_min     -0.200
_refine_ls_extinction_method     none
_refine_ls_extinction_coef     ?
loop_
    _atom_type_symbol
    _atom_type_description
    _atom_type_scat_dispersion_real
    _atom_type_scat_dispersion_imag
    _atom_type_scat_source
    'C' 'C' 0.0033 0.0016
                         'International Tables Vol C Tables 4.2.6.8 and 6.1.1.4'
    'H' 'H' 0.0000 0.0000
                         'International Tables Vol C Tables 4.2.6.8 and 6.1.1.4'
    'N' 'N' 0.0061 0.0033
                         'International Tables Vol C Tables 4.2.6.8 and 6.1.1.4'
    'O' 'O' 0.0106 0.0060
                         'International Tables Vol C Tables 4.2.6.8 and 6.1.1.4'
    'Cu' 'Cu' 0.3201 1.2651
                         'International Tables Vol C Tables 4.2.6.8 and 6.1.1.4'
_computing_data_collection     'PROCESS-AUTO (Rigaku, 1998)'
_computing_cell_refinement     'PROCESS-AUTO (Rigaku, 1998)'
_computing_data_reduction     'CrystalStructure (Rigaku/MSC, 2002)'
_computing_structure_solution     'SIR92 (Altomare <i>et al.</i>,  1993)'
_computing_structure_refinement     'SHELXL97 (Sheldrick, 2008)'
_computing_molecular_graphics     'ORTEP-3 for Windows (Farrugia, 1997)'
_computing_publication_material     'WinGX (Farrugia, 1999)'
loop_
    _atom_site_type_symbol
    _atom_site_label
    _atom_site_fract_x
    _atom_site_fract_y
    _atom_site_fract_z
    _atom_site_U_iso_or_equiv
    _atom_site_adp_type
    _atom_site_calc_flag
    _atom_site_refinement_flags
    _atom_site_occupancy
    _atom_site_disorder_assembly
    _atom_site_disorder_group
    Cu Cu 0.44020(3) 0.49777(2) 0.39826(2) 0.03660(11) Uani d . 1 . .
    N N1 0.3604(2) 0.47759(17) 0.22703(15) 0.0433(4) Uani d . 1 . .
    O O1 0.3102(2) 0.32991(15) 0.42744(15) 0.0580(5) Uani d . 1 . .
    O O2 0.4167(2) 0.33169(14) 0.59722(14) 0.0526(4) Uani d . 1 . .
    O O3 0.6366(2) 0.43173(17) 0.36405(14) 0.0546(4) Uani d . 1 . .
    O O4 0.7375(2) 0.43275(17) 0.53476(14) 0.0522(4) Uani d . 1 . .
    C C1 0.3214(3) 0.2823(2) 0.5162(2) 0.0447(5) Uani d . 1 . .
    C C2 0.2087(4) 0.1536(2) 0.5287(2) 0.0581(7) Uani d . 1 . .
    H H2A 0.2451 0.1228 0.5945 0.070 Uiso calc R 1 . .
    H H2B 0.0948 0.1603 0.5403 0.070 Uiso calc R 1 . .
    C C3 0.2070(3) 0.0608(2) 0.4318(2) 0.0446(5) Uani d . 1 . .
    C C4 0.1314(3) 0.0679(2) 0.3319(2) 0.0582(7) Uani d . 1 . .
    H H4 0.0816 0.1321 0.3229 0.070 Uiso calc R 1 . .
    C C5 0.1289(4) -0.0202(3) 0.2444(3) 0.0727(9) Uani d . 1 . .
    H H5 0.0783 -0.0143 0.1771 0.087 Uiso calc R 1 . .
    C C6 0.2001(5) -0.1151(3) 0.2565(3) 0.0766(9) Uani d . 1 . .
    H H6 0.1963 -0.1746 0.1980 0.092 Uiso calc R 1 . .
    C C7 0.2763(4) -0.1229(3) 0.3536(3) 0.0795(9) Uani d . 1 . .
    H H7 0.3270 -0.1868 0.3615 0.095 Uiso calc R 1 . .
    C C8 0.2788(4) -0.0355(2) 0.4415(2) 0.0611(7) Uani d . 1 . .
    H H8 0.3302 -0.0422 0.5083 0.073 Uiso calc R 1 . .
    C C9 0.7351(3) 0.4067(2) 0.4323(2) 0.0436(5) Uani d . 1 . .
    C C10 0.8640(3) 0.3418(3) 0.3878(2) 0.0595(7) Uani d . 1 . .
    H H10A 0.9673 0.4036 0.3764 0.071 Uiso calc R 1 . .
    H H10B 0.8874 0.2907 0.4434 0.071 Uiso calc R 1 . .
    C C11 0.8137(3) 0.2622(2) 0.2810(2) 0.0457(5) Uani d . 1 . .
    C C12 0.9175(3) 0.2738(3) 0.1913(2) 0.0567(6) Uani d . 1 . .
    H H12 1.0190 0.3339 0.1960 0.068 Uiso calc R 1 . .
    C C13 0.8745(4) 0.1989(3) 0.0954(2) 0.0694(8) Uani d . 1 . .
    H H13 0.9471 0.2084 0.0363 0.083 Uiso calc R 1 . .
    C C14 0.7261(4) 0.1106(3) 0.0860(3) 0.0748(9) Uani d . 1 . .
    H H14 0.6968 0.0602 0.0206 0.090 Uiso calc R 1 . .
    C C15 0.6204(4) 0.0969(3) 0.1739(3) 0.0755(9) Uani d . 1 . .
    H H15 0.5194 0.0363 0.1681 0.091 Uiso calc R 1 . .
    C C16 0.6622(3) 0.1718(3) 0.2706(2) 0.0611(7) Uani d . 1 . .
    H H16 0.5888 0.1620 0.3293 0.073 Uiso calc R 1 . .
    C C21 0.3704(3) 0.3795(2) 0.1640(2) 0.0500(6) Uani d . 1 . .
    H H21 0.4125 0.3205 0.1956 0.060 Uiso calc R 1 . .
    C C22 0.3277(5) 0.2486(3) -0.0130(3) 0.0854(10) Uani d . 1 . .
    H H22 0.3657 0.1877 0.0185 0.103 Uiso calc R 1 . .
    C C23 0.2778(5) 0.2338(4) -0.1212(3) 0.0947(12) Uani d . 1 . .
    H H23 0.2835 0.1626 -0.1640 0.114 Uiso calc R 1 . .
    C C24 0.2186(4) 0.3226(4) -0.1690(2) 0.0805(10) Uani d . 1 . .
    H H24 0.1846 0.3101 -0.2432 0.097 Uiso calc R 1 . .
    C C25 0.2095(4) 0.4268(3) -0.1096(2) 0.0751(9) Uani d . 1 . .
    H H25 0.1700 0.4859 -0.1429 0.090 Uiso calc R 1 . .
    C C26 0.2524(5) 0.5517(3) 0.0722(3) 0.0869(11) Uani d . 1 . .
    H H26 0.2134 0.6139 0.0437 0.104 Uiso calc R 1 . .
    C C27 0.3021(4) 0.5620(3) 0.1800(2) 0.0718(9) Uani d . 1 . .
    H H27 0.2950 0.6322 0.2238 0.086 Uiso calc R 1 . .
    C C28 0.3213(3) 0.3581(2) 0.0513(2) 0.0489(6) Uani d . 1 . .
    C C29 0.2602(3) 0.4467(2) 0.0038(2) 0.0536(6) Uani d . 1 . .
loop_
    _atom_site_aniso_label
    _atom_site_aniso_U_11
    _atom_site_aniso_U_22
    _atom_site_aniso_U_33
    _atom_site_aniso_U_12
    _atom_site_aniso_U_13
    _atom_site_aniso_U_23
    Cu 0.03901(17) 0.03174(16) 0.03687(17) 0.00689(11) -0.00402(11) -0.00272(11)
    N1 0.0469(11) 0.0393(10) 0.0415(10) 0.0094(8) -0.0075(8) -0.0036(8)
    O1 0.0681(12) 0.0368(9) 0.0580(11) -0.0062(8) -0.0115(9) 0.0023(8)
    O2 0.0614(10) 0.0383(9) 0.0497(10) -0.0013(8) -0.0008(8) 0.0000(7)
    O3 0.0567(10) 0.0683(12) 0.0473(9) 0.0337(9) -0.0039(8) -0.0028(8)
    O4 0.0468(9) 0.0653(11) 0.0480(10) 0.0235(8) -0.0053(7) -0.0045(8)
    C1 0.0449(13) 0.0322(12) 0.0524(14) 0.0036(9) 0.0086(11) -0.0029(10)
    C2 0.0658(17) 0.0384(13) 0.0590(16) -0.0058(12) 0.0118(13) -0.0005(11)
    C3 0.0421(12) 0.0291(11) 0.0561(14) -0.0025(9) 0.0011(10) 0.0031(10)
    C4 0.0609(16) 0.0425(14) 0.0711(18) 0.0131(12) -0.0118(13) 0.0048(12)
    C5 0.089(2) 0.0604(18) 0.0603(18) 0.0047(16) -0.0197(15) -0.0001(14)
    C6 0.106(3) 0.0479(17) 0.071(2) 0.0156(16) -0.0005(18) -0.0126(14)
    C7 0.099(2) 0.0492(17) 0.097(3) 0.0351(16) -0.003(2) -0.0036(16)
    C8 0.0664(17) 0.0503(15) 0.0655(17) 0.0126(13) -0.0117(14) 0.0063(13)
    C9 0.0373(12) 0.0417(12) 0.0502(14) 0.0092(9) -0.0029(10) -0.0028(10)
    C10 0.0443(14) 0.0792(19) 0.0599(16) 0.0298(13) -0.0072(12) -0.0107(14)
    C11 0.0401(12) 0.0482(13) 0.0538(14) 0.0212(10) 0.0012(10) 0.0025(11)
    C12 0.0448(14) 0.0590(16) 0.0663(17) 0.0135(12) 0.0083(12) 0.0051(13)
    C13 0.076(2) 0.079(2) 0.0561(17) 0.0257(16) 0.0143(14) 0.0014(15)
    C14 0.086(2) 0.069(2) 0.0677(19) 0.0227(17) -0.0061(17) -0.0147(16)
    C15 0.0661(19) 0.0560(17) 0.094(2) 0.0008(14) -0.0056(17) -0.0070(16)
    C16 0.0541(16) 0.0623(17) 0.0662(17) 0.0135(13) 0.0112(13) 0.0056(14)
    C21 0.0524(14) 0.0541(15) 0.0463(13) 0.0216(11) -0.0097(11) -0.0038(11)
    C22 0.105(3) 0.097(3) 0.0634(19) 0.054(2) -0.0140(17) -0.0290(18)
    C23 0.104(3) 0.122(3) 0.059(2) 0.044(2) -0.0057(18) -0.039(2)
    C24 0.079(2) 0.115(3) 0.0360(15) 0.008(2) 0.0016(14) -0.0062(17)
    C25 0.091(2) 0.084(2) 0.0436(15) 0.0073(17) -0.0106(14) 0.0131(15)
    C26 0.147(3) 0.0507(17) 0.070(2) 0.0390(19) -0.039(2) 0.0039(15)
    C27 0.116(3) 0.0440(15) 0.0592(17) 0.0326(16) -0.0282(16) -0.0103(13)
    C28 0.0417(13) 0.0595(15) 0.0432(13) 0.0121(11) -0.0005(10) -0.0062(11)
    C29 0.0570(15) 0.0552(15) 0.0424(13) 0.0026(12) -0.0036(11) 0.0066(11)
_geom_special_details
;
All e.s.d.'s (except the e.s.d. in the dihedral angle between two l.s. planes)
are estimated using the full covariance matrix. The cell e.s.d.'s are taken
into account individually in the estimation of e.s.d.'s in distances, angles
and torsion angles; correlations between e.s.d.'s in cell parameters are only
used when they are defined by crystal symmetry. An approximate (isotropic)
treatment of cell e.s.d.'s is used for estimating e.s.d.'s involving l.s.
planes.
;
loop_
    _geom_bond_atom_site_label_1
    _geom_bond_atom_site_label_2
    _geom_bond_site_symmetry_2
    _geom_bond_distance
    _geom_bond_publ_flag
    Cu O1 . 1.9786(16) y
    Cu O2 2_666 1.9754(16) y
    Cu O3 . 1.9785(17) y
    Cu O4 2_666 1.9761(17) y
    Cu N1 . 2.1522(18) y
    Cu Cu 2_666 2.6453(6) ?
    N1 C21 . 1.312(3) ?
    N1 C27 . 1.333(3) ?
    O1 C1 . 1.253(3) ?
    O2 C1 . 1.255(3) ?
    O2 Cu 2_666 1.9754(16) ?
    O3 C9 . 1.254(3) ?
    O4 C9 . 1.252(3) ?
    O4 Cu 2_666 1.9761(17) ?
    C1 C2 . 1.527(3) ?
    C2 C3 . 1.506(3) ?
    C2 H2A . 0.9700 ?
    C2 H2B . 0.9700 ?
    C3 C8 . 1.373(4) ?
    C3 C4 . 1.378(4) ?
    C4 C5 . 1.388(4) ?
    C4 H4 . 0.9300 ?
    C5 C6 . 1.360(5) ?
    C5 H5 . 0.9300 ?
    C6 C7 . 1.352(5) ?
    C6 H6 . 0.9300 ?
    C7 C8 . 1.387(4) ?
    C7 H7 . 0.9300 ?
    C8 H8 . 0.9300 ?
    C9 C10 . 1.513(3) ?
    C10 C11 . 1.507(3) ?
    C10 H10A . 0.9700 ?
    C10 H10B . 0.9700 ?
    C11 C12 . 1.379(3) ?
    C11 C16 . 1.393(3) ?
    C12 C13 . 1.369(4) ?
    C12 H12 . 0.9300 ?
    C13 C14 . 1.362(4) ?
    C13 H13 . 0.9300 ?
    C14 C15 . 1.372(4) ?
    C14 H14 . 0.9300 ?
    C15 C16 . 1.376(4) ?
    C15 H15 . 0.9300 ?
    C16 H16 . 0.9300 ?
    C21 C28 . 1.407(3) ?
    C21 H21 . 0.9300 ?
    C22 C23 . 1.358(5) ?
    C22 C28 . 1.417(4) ?
    C22 H22 . 0.9300 ?
    C23 C24 . 1.383(5) ?
    C23 H23 . 0.9300 ?
    C24 C25 . 1.345(5) ?
    C24 H24 . 0.9300 ?
    C25 C29 . 1.419(4) ?
    C25 H25 . 0.9300 ?
    C26 C27 . 1.356(4) ?
    C26 C29 . 1.403(4) ?
    C26 H26 . 0.9300 ?
    C27 H27 . 0.9300 ?
    C28 C29 . 1.388(4) ?
loop_
    _geom_angle_atom_site_label_1
    _geom_angle_atom_site_label_2
    _geom_angle_atom_site_label_3
    _geom_angle_site_symmetry_1
    _geom_angle_site_symmetry_3
    _geom_angle
    _geom_angle_publ_flag
    O2 Cu O4 2_666 2_666 87.53(8) ?
    O2 Cu O1 2_666 . 167.83(7) ?
    O4 Cu O1 2_666 . 90.12(8) ?
    O2 Cu O3 2_666 . 90.58(8) ?
    O4 Cu O3 2_666 . 167.78(7) ?
    O1 Cu O3 . . 89.19(8) ?
    O2 Cu N1 2_666 . 98.20(7) ?
    O4 Cu N1 2_666 . 99.69(7) ?
    O1 Cu N1 . . 93.96(7) ?
    O3 Cu N1 . . 92.53(7) ?
    O2 Cu Cu 2_666 2_666 84.42(5) ?
    O4 Cu Cu 2_666 2_666 87.03(5) ?
    O1 Cu Cu . 2_666 83.53(5) ?
    O3 Cu Cu . 2_666 80.77(5) ?
    N1 Cu Cu . 2_666 172.85(5) ?
    C21 N1 C27 . . 117.3(2) ?
    C21 N1 Cu . . 119.82(16) ?
    C27 N1 Cu . . 122.90(16) ?
    C1 O1 Cu . . 123.63(14) ?
    C1 O2 Cu . 2_666 122.64(16) ?
    C9 O3 Cu . . 126.83(16) ?
    C9 O4 Cu . 2_666 119.64(15) ?
    O1 C1 O2 . . 125.7(2) ?
    O1 C1 C2 . . 117.9(2) ?
    O2 C1 C2 . . 116.4(2) ?
    C3 C2 C1 . . 114.8(2) ?
    C3 C2 H2A . . 108.6 ?
    C1 C2 H2A . . 108.6 ?
    C3 C2 H2B . . 108.6 ?
    C1 C2 H2B . . 108.6 ?
    H2A C2 H2B . . 107.5 ?
    C8 C3 C4 . . 117.9(2) ?
    C8 C3 C2 . . 120.5(2) ?
    C4 C3 C2 . . 121.6(2) ?
    C3 C4 C5 . . 120.4(3) ?
    C3 C4 H4 . . 119.8 ?
    C5 C4 H4 . . 119.8 ?
    C6 C5 C4 . . 120.5(3) ?
    C6 C5 H5 . . 119.8 ?
    C4 C5 H5 . . 119.8 ?
    C7 C6 C5 . . 119.9(3) ?
    C7 C6 H6 . . 120.0 ?
    C5 C6 H6 . . 120.0 ?
    C6 C7 C8 . . 119.9(3) ?
    C6 C7 H7 . . 120.0 ?
    C8 C7 H7 . . 120.0 ?
    C3 C8 C7 . . 121.3(3) ?
    C3 C8 H8 . . 119.3 ?
    C7 C8 H8 . . 119.3 ?
    O4 C9 O3 . . 125.3(2) ?
    O4 C9 C10 . . 116.9(2) ?
    O3 C9 C10 . . 117.8(2) ?
    C11 C10 C9 . . 115.1(2) ?
    C11 C10 H10A . . 108.5 ?
    C9 C10 H10A . . 108.5 ?
    C11 C10 H10B . . 108.5 ?
    C9 C10 H10B . . 108.5 ?
    H10A C10 H10B . . 107.5 ?
    C12 C11 C16 . . 117.7(2) ?
    C12 C11 C10 . . 121.4(2) ?
    C16 C11 C10 . . 120.9(2) ?
    C13 C12 C11 . . 121.5(2) ?
    C13 C12 H12 . . 119.2 ?
    C11 C12 H12 . . 119.2 ?
    C14 C13 C12 . . 120.5(3) ?
    C14 C13 H13 . . 119.8 ?
    C12 C13 H13 . . 119.8 ?
    C13 C14 C15 . . 119.3(3) ?
    C13 C14 H14 . . 120.3 ?
    C15 C14 H14 . . 120.3 ?
    C14 C15 C16 . . 120.7(3) ?
    C14 C15 H15 . . 119.6 ?
    C16 C15 H15 . . 119.6 ?
    C15 C16 C11 . . 120.3(3) ?
    C15 C16 H16 . . 119.8 ?
    C11 C16 H16 . . 119.8 ?
    N1 C21 C28 . . 124.0(2) ?
    N1 C21 H21 . . 118.0 ?
    C28 C21 H21 . . 118.0 ?
    C23 C22 C28 . . 119.2(3) ?
    C23 C22 H22 . . 120.4 ?
    C28 C22 H22 . . 120.4 ?
    C22 C23 C24 . . 121.2(3) ?
    C22 C23 H23 . . 119.4 ?
    C24 C23 H23 . . 119.4 ?
    C25 C24 C23 . . 120.8(3) ?
    C25 C24 H24 . . 119.6 ?
    C23 C24 H24 . . 119.6 ?
    C24 C25 C29 . . 120.2(3) ?
    C24 C25 H25 . . 119.9 ?
    C29 C25 H25 . . 119.9 ?
    C27 C26 C29 . . 119.7(3) ?
    C27 C26 H26 . . 120.2 ?
    C29 C26 H26 . . 120.2 ?
    N1 C27 C26 . . 123.9(3) ?
    N1 C27 H27 . . 118.1 ?
    C26 C27 H27 . . 118.1 ?
    C29 C28 C21 . . 118.0(2) ?
    C29 C28 C22 . . 119.6(2) ?
    C21 C28 C22 . . 122.3(3) ?
    C28 C29 C26 . . 117.2(2) ?
    C28 C29 C25 . . 118.9(3) ?
    C26 C29 C25 . . 123.9(3) ?
data_global
_journal_date_recd_electronic     2009-11-13
_journal_date_accepted     2009-11-16
_journal_name_full     'Acta Crystallographica, Section E'
_journal_year     2009
_journal_volume     65
_journal_issue     12
_journal_page_first     m1613
_journal_page_last     m1613
_journal_paper_category     QM
_journal_coeditor_code     NG2685
_publ_contact_author_name     'Prof. Duan-Jun Xu'
_publ_contact_author_address
;
Department of Chemistry
Zhejiang University
Hangzhou, 310027
P.R.China
;
_publ_contact_author_email     xudj@mail.hz.zj.cn
_publ_section_title
;\
Tetrakis(\m~2~-phenylacetato-\k^2^<i>O</i>:<i>O</i>')bis[(isoquinoline-\
\k<i>N</i>)copper(II)]
;
loop_
    _publ_author_name
    _publ_author_address
    'Meng-Jiao Li'
;
Department of Chemistry
Zhejiang University
People's Republic of China
;
    'Jing-Jing Nie'
;
Department of Chemistry
Zhejiang University
People's Republic of China
;
    'Duan-Jun Xu'
;
Department of Chemistry
Zhejiang University
People's Republic of China
;
