# Supplementary material for: Tetra­kis(μ2-phenyl­acetato-κ2 O:O′)bis­[(isoquinoline-κN)copper(II)]
Source: Acta Crystallogr Sect E Struct Rep Online. 2009 Nov 21;65(Pt 12):m1613. doi: 10.1107/S1600536809048697 (PMC2971894; doi:10.1107/S1600536809048697)
Supplement: Supplementary file 2 [file e-65-m1613-Isup2.hkl]

#
# h,k,l, Fc-squared, Fo-squared, sigma(Fo-squared) and status flag
#
data_I
_shelx_title ' LMJ-3 in'
_shelx_refln_list_code          4
_shelx_F_calc_maximum      138.19
_exptl_crystal_F_000       478.00
_reflns_d_resolution_high  0.8347
 
loop_
 _symmetry_equiv_pos_as_xyz
 'x, y, z'
 '-x, -y, -z'
 
_cell_length_a     8.2425
_cell_length_b    11.2506
_cell_length_c    12.1214
_cell_angle_alpha  94.594
_cell_angle_beta   90.178
_cell_angle_gamma 104.803
 
_shelx_F_squared_multiplier     1.000
 
loop_
 _refln_index_h
 _refln_index_k
 _refln_index_l
 _refln_F_squared_calc
 _refln_F_squared_meas
 _refln_F_squared_sigma
 _refln_observed_status
   1   0   0     5853.10     6367.22    104.46 o
   2   0   0    11902.03    12792.78    207.96 o
   3   0   0      287.23      343.02      9.43 o
   4   0   0       29.80       34.47      1.80 o
   5   0   0        0.70        1.14      0.93 o
   6   0   0      229.41      222.66      4.93 o
   7   0   0      199.88      206.09      5.76 o
   8   0   0      104.78      117.01      7.16 o
   9   0   0       92.69       96.60      7.37 o
  -9   1   0      122.76      136.70      8.18 o
  -8   1   0       58.72       63.35      5.45 o
  -7   1   0       70.33       74.74      3.58 o
  -6   1   0      372.61      379.04      7.38 o
  -5   1   0       96.48       87.19      2.93 o
  -4   1   0       34.18       36.09      2.03 o
  -3   1   0      543.81      598.53      9.70 o
  -2   1   0     3437.89     3632.79     59.98 o
  -1   1   0     8991.80     9165.65    122.87 o
   0   1   0     9169.12     9176.63    497.46 o
   1   1   0     6703.56     7148.66     95.40 o
   2   1   0      537.13      656.31     10.20 o
   3   1   0       51.64       63.66      4.92 o
   4   1   0       13.86       19.94      2.83 o
   5   1   0       83.88       89.80      3.22 o
   6   1   0      186.22      184.25      5.24 o
   7   1   0      341.13      347.67      8.01 o
   8   1   0      126.47      128.17      6.19 o
   9   1   0       19.28       26.24      4.91 o
  -8   2   0        8.78       13.52      2.71 o
  -7   2   0      111.24      120.90      6.29 o
  -6   2   0      514.44      516.36      7.85 o
  -5   2   0      331.62      311.49      5.92 o
  -4   2   0       67.47       76.84      3.47 o
  -3   2   0      588.85      571.16     11.44 o
  -2   2   0     4573.40     4760.18     63.94 o
  -1   2   0     9024.94     9492.71    125.90 o
   0   2   0     3833.85     4154.58     55.64 o
   1   2   0      417.98      392.57      6.53 o
   2   2   0      868.71     1084.56     16.17 o
   3   2   0       91.92       79.73      2.49 o
   4   2   0      228.93      261.95      4.84 o
   5   2   0       42.59       44.95      2.32 o
   6   2   0      296.83      306.91      7.26 o
   7   2   0      293.30      277.81      8.48 o
   8   2   0       16.11       17.61      2.89 o
   9   2   0       13.85        9.53      6.50 o
  -8   3   0       12.33       26.15      6.20 o
  -7   3   0       26.54        4.67      6.53 o
  -6   3   0      624.60      621.50     11.10 o
  -5   3   0      429.16      434.12      7.32 o
  -4   3   0     1523.60     1740.33     25.30 o
  -3   3   0     2101.66     2105.14     29.77 o
  -2   3   0     1354.59     1589.81     22.67 o
  -1   3   0       15.91        7.72      0.96 o
   0   3   0     1447.71     1413.72     20.17 o
   1   3   0     6476.48     6582.99     88.21 o
   2   3   0     3646.77     3743.86     61.19 o
   3   3   0       64.16       66.48      2.18 o
   4   3   0       78.47       85.90      2.79 o
   5   3   0       56.30       51.99      3.09 o
   6   3   0       39.21       36.53      3.06 o
   7   3   0       97.17       96.57      8.14 o
   8   3   0      126.62      129.53      9.08 o
  -9   4   0      114.65      119.46     11.57 o
  -8   4   0      313.40      310.88     16.50 o
  -7   4   0      174.00      186.37     11.67 o
  -6   4   0      156.04      171.54      5.31 o
  -5   4   0        1.65        2.02      1.13 o
  -4   4   0       50.47       58.17      2.98 o
  -3   4   0      791.78      846.60     13.53 o
  -2   4   0      447.89      424.95      7.63 o
  -1   4   0       93.59      144.50      3.76 o
   0   4   0      509.73      507.46      8.66 o
   1   4   0     3313.27     3495.83     48.23 o
   2   4   0     3374.13     3513.58     37.37 o
   3   4   0      179.59      184.81      3.84 o
   4   4   0       82.40       85.76      3.63 o
   5   4   0       19.77       21.54      2.47 o
   6   4   0       39.36       47.00      4.21 o
   7   4   0       62.65       73.70      4.53 o
   8   4   0      104.44      103.66      6.49 o
  -9   5   0       58.55       38.17      8.40 o
  -8   5   0      294.78      265.79     15.72 o
  -7   5   0      129.81      141.75     10.82 o
  -6   5   0       57.52       56.26      6.72 o
  -5   5   0      346.41      356.18      7.77 o
  -4   5   0       25.11       33.67      3.06 o
  -3   5   0      387.56      393.07      7.77 o
  -2   5   0      272.91      265.29      7.70 o
  -1   5   0      546.48      547.25     12.90 o
   0   5   0     2412.46     2420.01     34.47 o
   1   5   0     2941.93     3018.41     32.50 o
   2   5   0     1155.14     1123.84     13.81 o
   3   5   0      137.16      130.69      4.26 o
   4   5   0       40.42       37.97      2.83 o
   5   5   0       39.14       45.39      3.32 o
   6   5   0       72.40       69.15      4.23 o
   7   5   0       72.00       80.84      4.98 o
  -9   6   0      145.91      168.05     13.50 o
  -8   6   0      211.72      202.82     13.92 o
  -7   6   0      216.02      226.58     13.96 o
  -6   6   0        5.26       10.32      4.55 o
  -5   6   0       72.93       75.89      4.97 o
  -4   6   0       56.51       65.24      3.09 o
  -3   6   0      618.06      603.43     11.04 o
  -2   6   0     1642.84     1757.73     26.29 o
  -1   6   0      740.41      748.24     11.11 o
   0   6   0      716.29      700.60     10.64 o
   1   6   0     1717.45     1728.68     20.06 o
   2   6   0     1032.29     1034.75     15.37 o
   3   6   0       36.12       31.33      2.65 o
   4   6   0       32.20       37.74      3.06 o
   5   6   0       25.99       26.25      5.35 o
   6   6   0       82.14       83.80      4.81 o
   7   6   0      106.36      104.47      5.79 o
  -9   7   0      206.08      218.53     16.25 o
  -8   7   0      128.99      133.29     11.96 o
  -7   7   0      234.79      214.76     14.16 o
  -6   7   0      106.23       98.03      9.17 o
  -5   7   0        0.74        0.00      1.78 o
  -4   7   0        0.40        0.47      1.41 o
  -3   7   0      246.48      239.94      5.37 o
  -2   7   0     1821.11     1840.08     23.98 o
  -1   7   0     1908.82     1976.79     29.62 o
   0   7   0      289.55      289.67      5.40 o
   1   7   0      193.47      194.65      5.21 o
   2   7   0      572.63      544.08     10.05 o
   3   7   0      137.49      124.95      4.88 o
   4   7   0      176.35      159.60      5.69 o
   5   7   0      129.25      106.01      5.25 o
   6   7   0        5.70        9.14      2.93 o
  -9   8   0       56.19       65.98     10.80 o
  -8   8   0      200.05      228.78     16.10 o
  -7   8   0       84.82       89.63     10.03 o
  -6   8   0       15.99       19.72      5.74 o
  -5   8   0        6.94        7.45      4.51 o
  -4   8   0       23.45       24.39      2.64 o
  -3   8   0      219.05      204.19      7.51 o
  -2   8   0     1315.96     1306.44     18.48 o
  -1   8   0     1110.15     1109.21     16.15 o
   0   8   0      161.83      167.66      4.26 o
   1   8   0      114.17      106.85      4.15 o
   2   8   0      176.60      157.21      5.23 o
   3   8   0       16.13       19.68      2.62 o
   4   8   0        2.36        1.24      1.97 o
   5   8   0       42.88       43.47      4.04 o
   6   8   0       65.59       65.77      9.55 o
  -8   9   0      114.99       96.93     11.54 o
  -7   9   0       22.10        9.88      5.76 o
  -6   9   0       28.58       17.99      6.14 o
  -5   9   0       86.18       94.48      9.59 o
  -4   9   0       99.20       93.42     11.52 o
  -3   9   0      315.42      299.36      8.17 o
  -2   9   0     1459.21     1449.07     24.03 o
  -1   9   0      368.44      383.61      8.59 o
   0   9   0      143.34      149.15      5.02 o
   1   9   0       86.99       93.44      4.38 o
   2   9   0       34.57       39.69      3.32 o
   3   9   0       47.08       46.01      3.77 o
   4   9   0        0.03        1.89      2.31 o
   5   9   0       20.52       20.26      3.40 o
  -7  10   0      128.23      148.76     13.67 o
  -6  10   0       46.77       51.73      8.40 o
  -5  10   0       41.19       46.51      7.76 o
  -4  10   0       15.27       12.48      4.83 o
  -3  10   0       26.23       26.88      3.27 o
  -2  10   0      651.36      634.82     13.61 o
  -1  10   0      777.82      745.27     19.07 o
   0  10   0       72.05       88.12      4.30 o
   1  10   0       41.83       58.44      5.42 o
   2  10   0      204.60      207.30      6.79 o
   3  10   0       25.03       21.35      3.24 o
   4  10   0        2.92        4.04      2.66 o
  -7  11   0       92.96      129.98     13.19 o
  -6  11   0      146.69      137.20     12.73 o
  -5  11   0       60.57       59.11      8.88 o
  -4  11   0       15.98       20.07      6.26 o
  -3  11   0      171.04      175.98      9.25 o
  -2  11   0      352.61      329.61     19.70 o
  -1  11   0      109.26      110.33      9.05 o
   0  11   0      172.99      187.93      9.56 o
   1  11   0      296.30      288.03      8.73 o
   2  11   0        3.60        2.70      2.59 o
   3  11   0        7.15        7.04      2.90 o
  -6  12   0       24.21       28.20      8.42 o
  -5  12   0       33.67       31.93      8.19 o
  -4  12   0        1.00        0.00      4.76 o
  -2  12   0      115.24      109.58      7.74 o
  -1  12   0      574.95      556.42     24.28 o
   0  12   0      181.58      176.76      9.85 o
   1  12   0        4.38        3.08      3.78 o
   2  12   0       69.03       71.20      9.78 o
  -2  13   0       88.82       90.70     11.11 o
  -1  13   0       87.93       73.81      7.42 o
   0 -13   1      140.30      133.98      9.67 o
   1 -13   1      114.45      106.25     14.23 o
   2 -13   1        0.73        0.00      3.74 o
   3 -13   1        1.72        6.72      5.87 o
  -2 -12   1       41.66       40.81      9.21 o
  -1 -12   1       27.05       40.37      6.41 o
   0 -12   1      314.65      291.31     12.70 o
   1 -12   1      271.91      233.77     14.60 o
   2 -12   1        1.98        2.59      3.39 o
   3 -12   1        5.76        4.82      3.53 o
   4 -12   1        0.68        0.00      4.04 o
   5 -12   1       65.53       57.35      9.55 o
   6 -12   1      179.33      173.41     14.91 o
  -3 -11   1       21.77       20.21      3.59 o
  -2 -11   1       73.70       71.95      4.80 o
  -1 -11   1      477.12      467.26     15.98 o
   0 -11   1      387.01      374.94     13.56 o
   1 -11   1      146.56      152.41      8.54 o
   2 -11   1        7.49       10.88      3.90 o
   3 -11   1       63.89       52.62      4.42 o
   4 -11   1       15.48       21.18      6.37 o
   5 -11   1       68.08       76.88      9.86 o
   6 -11   1      180.39      177.63     14.73 o
   7 -11   1      117.31      151.88     14.31 o
  -4 -10   1       31.43       35.98      4.06 o
  -3 -10   1      154.27      141.41      6.11 o
  -2 -10   1      185.67      176.74      6.27 o
  -1 -10   1      128.66      117.72      5.08 o
   0 -10   1      667.16      643.92     22.08 o
   1 -10   1      403.93      426.56     16.61 o
   2 -10   1       11.92       13.37      2.87 o
   3 -10   1      191.65      185.43      6.88 o
   4 -10   1      111.25      108.65      5.53 o
   5 -10   1        6.92        6.43      4.95 o
   6 -10   1       52.69       63.61      9.05 o
   7 -10   1      170.23      180.48     14.52 o
  -5  -9   1       11.28        0.00      2.43 o
  -4  -9   1      141.34      138.01      6.21 o
  -3  -9   1      370.65      329.28      8.61 o
  -2  -9   1      214.10      208.46      6.42 o
  -1  -9   1      318.80      341.86     13.25 o
   0  -9   1      461.55      486.00      9.53 o
   1  -9   1      127.04      121.49      5.18 o
   2  -9   1       61.63       61.92      4.05 o
   3  -9   1       87.55       98.35      5.16 o
   4  -9   1        4.88        7.82      3.84 o
   5  -9   1       32.48       29.14      6.14 o
   6  -9   1      137.58      133.54     11.54 o
   7  -9   1       63.71       76.02     10.28 o
   8  -9   1      152.89      135.12     13.42 o
  -6  -8   1       12.91       10.45      3.63 o
  -5  -8   1        0.06        0.00      2.28 o
  -4  -8   1       69.85       59.59      4.10 o
  -3  -8   1      374.91      357.60      8.60 o
  -2  -8   1      434.42      430.00      9.07 o
  -1  -8   1      270.74      274.35      6.63 o
   0  -8   1      173.39      168.89      4.85 o
   1  -8   1      165.34      160.75      4.02 o
   2  -8   1       60.62       60.81      4.59 o
   3  -8   1       15.01       21.34      2.68 o
   4  -8   1       89.76       91.26      4.51 o
   5  -8   1        9.53        7.89      2.27 o
   6  -8   1       72.88       75.80      8.82 o
   7  -8   1      356.93      368.10     19.24 o
   8  -8   1      157.76      154.51     13.65 o
  -6  -7   1        4.78        0.42      2.31 o
  -5  -7   1        1.19        1.03      1.93 o
  -4  -7   1       52.78       59.12      3.80 o
  -3  -7   1      469.19      474.31      9.65 o
  -2  -7   1      621.36      602.67     10.80 o
  -1  -7   1      485.23      431.39      8.29 o
   0  -7   1      219.30      228.53      5.47 o
   1  -7   1      324.73      311.42      6.28 o
   2  -7   1      199.85      190.38      4.65 o
   3  -7   1        0.45        1.07      1.47 o
   4  -7   1      132.63      129.37      4.86 o
   5  -7   1      104.28       95.20      4.28 o
   6  -7   1       43.92       56.33      7.43 o
   7  -7   1      226.09      210.58     13.81 o
   8  -7   1      209.51      212.10     15.16 o
   9  -7   1      120.18      123.05     13.04 o
  -7  -6   1       47.15       54.89      4.50 o
  -6  -6   1       38.25       29.87      3.39 o
  -5  -6   1       18.81       19.47      3.20 o
  -4  -6   1       72.71       76.38      5.66 o
  -3  -6   1      276.19      280.82      6.73 o
  -2  -6   1      833.32      796.48     12.58 o
  -1  -6   1     1356.46     1286.86     15.56 o
   0  -6   1     1158.46     1207.04     16.48 o
   1  -6   1      931.64      900.65     14.90 o
   2  -6   1      678.45      715.06     10.66 o
   3  -6   1      247.36      251.54      5.14 o
   4  -6   1      738.88      763.30     11.40 o
   5  -6   1      265.08      261.31      6.79 o
   6  -6   1      108.65      107.56      9.26 o
   7  -6   1      159.98      158.69     12.02 o
   8  -6   1      257.71      259.07     16.04 o
   9  -6   1       54.75       29.39      8.20 o
  -7  -5   1       17.55       26.49      3.49 o
  -6  -5   1        1.50        1.72      1.98 o
  -5  -5   1       10.28       14.63      2.32 o
  -4  -5   1       14.56       16.39      2.23 o
  -3  -5   1      431.58      419.22      8.10 o
  -2  -5   1     2508.00     2520.47     37.66 o
  -1  -5   1     2865.76     2947.86     35.76 o
   0  -5   1     2345.07     2417.25     30.55 o
   1  -5   1        3.13        7.18      3.50 o
   2  -5   1        7.19       13.37      1.97 o
   3  -5   1      719.14      803.30     13.18 o
   4  -5   1      612.36      651.21      9.85 o
   5  -5   1     1278.13     1334.52     23.96 o
   6  -5   1      235.42      222.22      6.09 o
   7  -5   1       85.64       81.04      8.59 o
   8  -5   1      215.54      208.02     13.96 o
   9  -5   1      154.01      157.19     13.44 o
  -8  -4   1       67.76       74.76      4.91 o
  -7  -4   1       59.76       55.68      4.04 o
  -6  -4   1        5.76        2.41      1.93 o
  -5  -4   1       22.21       16.28      2.28 o
  -4  -4   1       39.57       34.46      2.56 o
  -3  -4   1      278.77      240.31      5.48 o
  -2  -4   1     5851.54     6074.43     70.21 o
  -1  -4   1     7232.82     7497.68    100.61 o
   0  -4   1      198.36      175.92      3.97 o
   1  -4   1      331.64      343.54      6.29 o
   2  -4   1      230.10      238.85      4.91 o
   3  -4   1      450.82      527.69      9.15 o
   4  -4   1      588.47      638.29     10.95 o
   5  -4   1     1050.23     1015.24     14.07 o
   6  -4   1      200.98      200.96      5.71 o
   7  -4   1       19.77       16.31      5.08 o
   8  -4   1      120.43      113.97     10.34 o
   9  -4   1      161.90      166.42     13.52 o
  -8  -3   1       32.02       31.87      4.17 o
  -7  -3   1       14.68       18.33      2.77 o
  -6  -3   1        4.28        2.15      1.87 o
  -5  -3   1       58.56       60.38      3.26 o
  -4  -3   1       89.44       81.67      3.29 o
  -3  -3   1      225.05      205.50      4.34 o
  -2  -3   1     3901.58     3993.99     99.32 o
  -1  -3   1     5805.28     6139.68     82.50 o
   0  -3   1       51.27       50.67      1.75 o
   1  -3   1     1049.23     1136.36     16.45 o
   2  -3   1      696.39      703.38     10.92 o
   3  -3   1      264.95      310.74      5.92 o
   4  -3   1      859.69      909.83     14.43 o
   5  -3   1     1917.92     1972.53     29.19 o
   6  -3   1      339.40      331.26      5.82 o
   7  -3   1        6.96        3.10      4.14 o
   8  -3   1       17.56       20.34      6.14 o
  -9  -2   1       11.83       10.93      6.72 o
  -8  -2   1        7.55        9.24      3.54 o
  -7  -2   1       91.20       90.54      4.86 o
  -6  -2   1       23.07       27.18      2.56 o
  -5  -2   1       94.22       92.64      3.56 o
  -4  -2   1      640.65      640.58     10.04 o
  -3  -2   1      398.00      365.58      6.01 o
  -2  -2   1        6.09        9.03      1.46 o
  -1  -2   1    17337.52    18478.17    298.18 o
   0  -2   1     3049.50     3184.53     42.97 o
   1  -2   1     8305.11     8753.05    142.54 o
   2  -2   1     2067.97     2279.85     31.45 o
   3  -2   1      132.48      151.73      4.47 o
   4  -2   1      583.27      670.25     14.07 o
   5  -2   1      187.06      147.83      6.61 o
   6  -2   1      427.63      402.99     16.54 o
   7  -2   1      107.17      120.33      5.14 o
   8  -2   1      104.87      110.39     10.09 o
  -9  -1   1        3.38        7.92      5.28 o
  -8  -1   1       34.92       34.92      6.47 o
  -7  -1   1       84.41       86.35      6.15 o
  -6  -1   1        0.43        1.93      1.55 o
  -5  -1   1      214.80      204.96      4.35 o
  -4  -1   1      571.02      603.39      8.20 o
  -3  -1   1        7.23        6.36      0.98 o
  -2  -1   1    19096.50    18989.91    251.39 o
  -1  -1   1     2993.97     3103.39     90.35 o
   0  -1   1     2967.03     3213.91     74.34 o
   1  -1   1     1358.80     1443.46     20.09 o
   2  -1   1      123.76      136.04      3.00 o
   3  -1   1      150.91      158.89      7.44 o
   4  -1   1      975.08     1003.90     15.95 o
   5  -1   1      138.78      134.41      4.26 o
   6  -1   1      280.21      267.43      5.39 o
   7  -1   1      335.81      362.15      6.98 o
   8  -1   1       56.78       53.38      5.15 o
   9  -1   1       70.02       65.02      8.57 o
  -9   0   1       41.12       44.05      5.53 o
  -8   0   1      107.92      116.08      7.05 o
  -7   0   1      106.75      104.47      8.73 o
  -6   0   1        4.26        4.89      1.34 o
  -5   0   1       26.13       19.04      1.71 o
  -4   0   1      228.18      231.62      5.13 o
  -3   0   1      907.91      895.24     13.67 o
  -2   0   1     1914.25     1935.54     32.61 o
  -1   0   1     2811.07     3086.81     71.43 o
   0   0   1     4512.88     4858.11     82.80 o
   1   0   1     1514.79     1676.88     28.31 o
   2   0   1       21.76       26.24      1.42 o
   3   0   1       28.09       36.82      1.93 o
   4   0   1       57.49       54.79      2.04 o
   5   0   1      462.29      486.60      7.51 o
   6   0   1      824.42      849.03     11.89 o
   7   0   1      490.06      495.62      9.65 o
   8   0   1      119.93      123.90      5.10 o
   9   0   1       56.21       58.30      5.96 o
  -9   1   1       93.50       97.64      6.92 o
  -8   1   1       19.21       15.90      3.58 o
  -7   1   1      144.28      131.95      5.21 o
  -6   1   1      143.64      139.83      4.07 o
  -5   1   1       66.82       55.84      2.43 o
  -4   1   1      907.69      881.43     12.16 o
  -3   1   1     2524.22     2501.41     34.79 o
  -2   1   1     9412.54     9857.96    131.12 o
  -1   1   1     2940.40     3249.90     54.00 o
   0   1   1        9.00       11.05      0.70 o
   1   1   1     4234.34     4442.26     59.65 o
   2   1   1      531.04      502.05      8.41 o
   3   1   1      571.66      603.33     10.40 o
   4   1   1       14.49       21.23      1.52 o
   5   1   1      412.23      405.91      6.84 o
   6   1   1      665.28      713.44     10.71 o
   7   1   1      704.43      700.00     12.83 o
   8   1   1      118.26      120.25      6.25 o
   9   1   1        1.43        4.92      3.75 o
  -9   2   1      216.37      234.27      9.89 o
  -8   2   1       56.50       54.14      4.80 o
  -7   2   1        7.56        5.65      2.50 o
  -6   2   1        0.23        0.00      1.29 o
  -5   2   1       87.67       80.08      2.79 o
  -4   2   1      526.75      530.01     11.19 o
  -3   2   1     3501.95     3669.47     50.07 o
  -2   2   1     2291.00     2344.25     32.32 o
  -1   2   1     3065.37     3386.71     45.83 o
   0   2   1     2064.14     2153.56     36.13 o
   1   2   1      163.39      188.63      3.99 o
   2   2   1       14.45       14.81      1.34 o
   3   2   1      343.90      381.55      5.87 o
   4   2   1       88.45       94.26      3.64 o
   5   2   1      326.82      298.82      5.82 o
   6   2   1      897.47      901.63     18.49 o
   7   2   1      365.76      364.68      9.91 o
   8   2   1       73.58       79.86      6.10 o
   9   2   1        3.68        6.11      3.17 o
  -8   3   1      239.41      241.95      9.56 o
  -7   3   1        9.33       12.55      2.30 o
  -6   3   1       47.35       41.31      2.89 o
  -5   3   1      102.84      103.42      3.56 o
  -4   3   1     4098.71     4286.74     58.88 o
  -3   3   1     3622.29     3655.55     50.13 o
  -2   3   1      872.16      813.84     12.50 o
  -1   3   1        6.44       12.64      1.34 o
   0   3   1       22.53       19.30      2.74 o
   1   3   1      135.78      143.66      7.69 o
   2   3   1      331.62      319.78      7.94 o
   3   3   1       33.03       42.08      1.94 o
   4   3   1      492.32      514.85      8.00 o
   5   3   1      567.57      552.60     10.19 o
   6   3   1      130.32      134.93      5.02 o
   7   3   1      100.98      111.31      5.04 o
   8   3   1      204.84      191.03      6.81 o
  -9   4   1       31.21       21.94      6.93 o
  -8   4   1      176.40      168.11     12.06 o
  -7   4   1       68.49       57.61      7.87 o
  -6   4   1       42.98       44.12      2.97 o
  -5   4   1       36.71       36.94      2.66 o
  -4   4   1     1288.71     1286.75     19.74 o
  -3   4   1     3096.75     3229.28     44.97 o
  -2   4   1      436.14      372.45      6.98 o
  -1   4   1       16.26       36.82      2.93 o
   0   4   1      434.24      439.33      9.93 o
   1   4   1     2038.29     2055.57     29.53 o
   2   4   1      164.63      166.44      3.54 o
   3   4   1      317.33      307.25      5.49 o
   4   4   1      262.96      252.37      6.15 o
   5   4   1       83.65       73.81      5.05 o
   6   4   1      174.51      188.56      6.73 o
   7   4   1      127.69      135.32      5.74 o
   8   4   1      108.05      102.16      5.57 o
  -9   5   1      126.84      137.88     12.44 o
  -8   5   1       48.33       42.39      7.55 o
  -7   5   1       55.78       61.46      7.51 o
  -6   5   1       72.44       75.59      4.92 o
  -5   5   1      135.83      133.12      4.57 o
  -4   5   1      275.56      288.11      7.84 o
  -3   5   1      808.90      802.52     13.39 o
  -2   5   1      525.39      514.22      9.37 o
  -1   5   1      590.42      537.39     12.86 o
   0   5   1     1202.65     1175.65     18.26 o
   1   5   1      986.44     1015.67     13.41 o
   2   5   1       89.06       86.82      2.65 o
   3   5   1      263.96      274.47      6.37 o
   4   5   1      233.34      216.27      9.67 o
   5   5   1        1.63        0.98      1.66 o
   6   5   1       68.12       66.81      4.25 o
   7   5   1      334.10      311.27      8.94 o
  -9   6   1      162.61      174.45     13.77 o
  -8   6   1       80.57       89.63      9.90 o
  -7   6   1       36.74       39.60      7.01 o
  -6   6   1        0.56        2.10      3.45 o
  -5   6   1       51.12       66.78      8.93 o
  -4   6   1       60.06       62.48      3.10 o
  -3   6   1      924.67      949.55     15.84 o
  -2   6   1     1767.46     1827.58     27.34 o
  -1   6   1     2452.01     2516.28     31.20 o
   0   6   1     1810.63     1812.64     20.81 o
   1   6   1       81.89       75.74      2.67 o
   2   6   1      328.86      336.20      7.11 o
   3   6   1       24.01       22.38      2.37 o
   4   6   1        1.21        0.11      1.63 o
   5   6   1      158.78      149.82      9.26 o
   6   6   1      179.27      189.78      8.60 o
   7   6   1      179.50      187.50      8.65 o
  -9   7   1       55.19       51.48      9.46 o
  -8   7   1       22.22       42.37      8.20 o
  -7   7   1        7.56       13.10      5.57 o
  -6   7   1      178.30      180.19     11.88 o
  -5   7   1       23.77       17.39      4.70 o
  -4   7   1      373.86      413.59      9.05 o
  -3   7   1     2232.81     2186.65     27.91 o
  -2   7   1     2057.66     2061.74     26.51 o
  -1   7   1     1231.30     1225.05     15.25 o
   0   7   1      303.74      282.69      5.41 o
   1   7   1       25.05       31.15      1.99 o
   2   7   1       12.01       21.14      3.03 o
   3   7   1        4.23        1.84      2.78 o
   4   7   1      123.94      126.35      5.17 o
   5   7   1      204.65      198.05      6.77 o
   6   7   1      177.98      170.41      6.81 o
  -9   8   1        4.38        3.43      6.22 o
  -8   8   1      120.79      130.23     12.75 o
  -7   8   1       79.60       90.02      9.84 o
  -6   8   1       54.20       44.26      7.40 o
  -5   8   1       27.65       19.43      5.28 o
  -4   8   1      684.15      686.91     24.61 o
  -3   8   1     1380.18     1339.35     18.82 o
  -2   8   1     1804.32     1833.69     21.75 o
  -1   8   1      590.81      587.61      9.12 o
   0   8   1       33.12       32.42      2.84 o
   1   8   1        1.37        0.00      1.43 o
   2   8   1       21.78       26.34      2.70 o
   3   8   1        8.87        9.94      2.28 o
   4   8   1       19.71       21.62      3.05 o
   5   8   1      160.07      174.20      6.85 o
   6   8   1      149.80      146.57      9.66 o
  -8   9   1       41.88       51.21      9.76 o
  -7   9   1      149.72      159.14     13.37 o
  -6   9   1       39.00       37.02      7.38 o
  -5   9   1      169.22      161.41     11.54 o
  -4   9   1      904.07      873.82     30.04 o
  -3   9   1      707.38      679.71     13.47 o
  -2   9   1      152.58      167.70      5.16 o
  -1   9   1       65.29       73.11      3.70 o
   0   9   1      503.34      520.10     10.14 o
   1   9   1       69.11       71.97      3.96 o
   2   9   1       52.46       53.39      3.71 o
   3   9   1       12.30       14.20      2.65 o
   4   9   1       96.32       98.73      5.39 o
   5   9   1      105.23      112.85      7.56 o
  -7  10   1       25.67       25.02      7.90 o
  -6  10   1        0.03        0.00      5.12 o
  -5  10   1      113.20      100.61     10.13 o
  -4  10   1      436.01      382.39     18.32 o
  -3  10   1       61.32       63.14      5.26 o
  -2  10   1      274.68      279.76      8.19 o
  -1  10   1      488.86      471.75     11.45 o
   0  10   1       16.81       20.24      2.72 o
   1  10   1       29.24       31.73      3.12 o
   2  10   1       68.25       71.04      4.79 o
   3  10   1       38.65       31.67      3.73 o
   4  10   1       22.01       29.24      4.50 o
  -7  11   1        8.93       10.96      7.03 o
  -6  11   1        1.29        0.00      4.95 o
  -5  11   1       14.04       12.98      5.91 o
  -4  11   1       84.95       87.09      9.44 o
  -3  11   1      334.96      365.25     17.81 o
  -2  11   1       49.15       39.05      9.37 o
  -1  11   1      121.29      119.62      7.44 o
   0  11   1      406.07      390.61     10.90 o
   1  11   1       12.08       11.85      2.86 o
   2  11   1       25.50       24.38      3.53 o
   3  11   1        6.39        8.98      3.53 o
  -6  12   1        0.02        0.00      5.03 o
  -5  12   1        8.76        6.68      5.93 o
  -4  12   1       76.42       81.02      9.94 o
  -3  12   1      163.88      183.13     13.23 o
  -2  12   1       99.68       86.34      9.21 o
  -1  12   1       87.49       80.04     12.00 o
   0  12   1       93.60      112.65      8.33 o
   1  12   1       38.40       39.59      6.13 o
  -4  13   1       33.32       35.94      8.24 o
  -1  13   1       49.65       67.65      7.05 o
   0 -13   2        7.66        0.00      4.58 o
   1 -13   2        0.35        5.08      4.23 o
   2 -13   2       23.62       10.58      4.57 o
   3 -13   2       37.56       37.12      7.88 o
  -2 -12   2       93.64       60.97     10.71 o
  -1 -12   2       82.52       79.74      7.91 o
   0 -12   2       52.09       52.34      6.82 o
   1 -12   2        9.46        4.67      4.08 o
   2 -12   2       37.51       39.93      8.97 o
   3 -12   2       68.53       76.66      6.98 o
   4 -12   2       23.42       24.12      9.79 o
   5 -12   2        9.55       13.27      7.15 o
   6 -12   2       97.25       95.85     12.38 o
  -3 -11   2       51.35       44.68      4.82 o
  -2 -11   2      322.91      315.38     13.55 o
  -1 -11   2      280.45      291.60     12.44 o
   0 -11   2        0.30        0.00      2.90 o
   1 -11   2       57.91       44.84      5.68 o
   2 -11   2       15.67       19.24      4.36 o
   3 -11   2        0.71        0.71      2.39 o
   4 -11   2       50.63       42.80      7.00 o
   5 -11   2      151.63      168.25     13.75 o
   6 -11   2      110.35      137.01     13.29 o
   7 -11   2      118.84      112.67     13.31 o
  -4 -10   2      112.64      110.68      5.87 o
  -3 -10   2      414.30      388.51      9.94 o
  -2 -10   2      392.10      405.86     10.45 o
  -1 -10   2      107.69      139.04      8.47 o
   0 -10   2        1.03        3.35      3.15 o
   1 -10   2        7.86        8.64      7.34 o
   2 -10   2        8.07       17.97      4.03 o
   3 -10   2      126.73      125.67      5.98 o
   4 -10   2      183.99      195.45      7.21 o
   5 -10   2       63.20       77.54      4.97 o
   6 -10   2      176.79      190.32     14.58 o
   7 -10   2      155.94      176.22     15.25 o
  -5  -9   2       14.82       15.90      3.38 o
  -4  -9   2      162.30      166.09      6.54 o
  -3  -9   2      665.93      663.02     14.68 o
  -2  -9   2      495.25      521.04     13.42 o
  -1  -9   2       36.43       33.39      2.92 o
   0  -9   2        4.28        3.94      2.05 o
   1  -9   2        5.48        6.14      3.05 o
   2  -9   2       36.87       40.34      5.27 o
   3  -9   2      267.35      294.72      8.52 o
   4  -9   2      337.94      344.74      9.36 o
   5  -9   2      242.36      246.26     12.12 o
   6  -9   2       83.87       80.60      9.63 o
   7  -9   2       88.53       99.65     11.48 o
   8  -9   2       83.58       98.95     12.11 o
  -6  -8   2       31.43       18.76      3.86 o
  -5  -8   2      145.97      137.26      7.68 o
  -4  -8   2      143.91      166.18      6.15 o
  -3  -8   2      445.55      447.42     10.83 o
  -2  -8   2      574.29      545.13     10.57 o
  -1  -8   2      152.90      133.03      4.56 o
   0  -8   2       27.06       23.58      2.19 o
   1  -8   2       25.54       23.25      2.32 o
   2  -8   2       54.55       42.90      3.33 o
   3  -8   2      582.80      592.95     12.80 o
   4  -8   2      324.74      317.92      8.52 o
   5  -8   2       42.34       43.48      3.58 o
   6  -8   2       59.14       62.28      8.51 o
   7  -8   2      186.47      195.42     14.12 o
   8  -8   2       87.26      109.95     12.42 o
  -6  -7   2       35.21       37.99      3.96 o
  -5  -7   2       78.02       94.36      4.93 o
  -4  -7   2      184.57      190.73      6.18 o
  -3  -7   2      352.74      313.61      7.62 o
  -2  -7   2      329.13      321.99      8.10 o
  -1  -7   2      461.92      454.63      8.53 o
   0  -7   2      238.17      259.02      4.94 o
   1  -7   2      194.00      212.08      4.98 o
   2  -7   2      107.32      104.51      3.85 o
   3  -7   2      322.25      307.70      7.77 o
   4  -7   2      932.32      912.37     16.47 o
   5  -7   2      144.30      138.25      5.33 o
   6  -7   2       43.03       52.57      5.43 o
   7  -7   2       94.69       94.54      9.88 o
   8  -7   2      123.42      118.48     12.25 o
   9  -7   2        9.35        1.68      6.32 o
  -7  -6   2        5.62        3.99      2.58 o
  -6  -6   2       84.16       82.51      4.80 o
  -5  -6   2       73.60       75.05      4.20 o
  -4  -6   2       58.62       49.13      3.28 o
  -3  -6   2      419.98      389.66      8.16 o
  -2  -6   2     1329.56     1326.55     18.64 o
  -1  -6   2      101.58       77.81      4.60 o
   0  -6   2       76.03       79.32      2.81 o
   1  -6   2      248.66      286.55      5.70 o
   2  -6   2      126.18      134.20      3.79 o
   3  -6   2      110.84      132.66      4.60 o
   4  -6   2      929.58      858.74     15.25 o
   5  -6   2      719.51      738.20     13.87 o
   6  -6   2       76.60       82.51      4.25 o
   7  -6   2      123.90      109.12     10.61 o
   8  -6   2      140.02      130.25     12.33 o
   9  -6   2        9.75        8.61      6.99 o
  -7  -5   2        1.63        2.30      2.44 o
  -6  -5   2       99.02      106.63      5.00 o
  -5  -5   2       79.55       75.95      4.00 o
  -4  -5   2       73.67       75.23      3.64 o
  -3  -5   2      324.53      336.02      7.09 o
  -2  -5   2     1972.05     1991.29     25.61 o
  -1  -5   2     3496.73     3686.38     44.09 o
   0  -5   2      764.43      832.91     11.75 o
   1  -5   2      141.27      161.06      4.16 o
   2  -5   2     1848.79     2066.64     25.67 o
   3  -5   2      521.94      517.27     10.04 o
   4  -5   2      412.25      379.87      8.34 o
   5  -5   2      977.74      976.41     21.78 o
   6  -5   2      211.26      189.64     10.70 o
   7  -5   2       53.95       43.12      4.25 o
   8  -5   2       73.89       73.24      9.38 o
   9  -5   2       47.26       52.27      9.26 o
  -8  -4   2        1.91        1.36      3.21 o
  -7  -4   2        0.23        0.63      2.28 o
  -6  -4   2       40.24       41.74      3.40 o
  -5  -4   2      184.95      191.72      5.69 o
  -4  -4   2      571.38      555.14      9.88 o
  -3  -4   2      401.44      409.27      7.62 o
  -2  -4   2     1540.87     1634.28     21.10 o
  -1  -4   2     5007.51     5327.45     62.04 o
   0  -4   2      466.51      449.25      7.83 o
   1  -4   2      411.76      427.11     10.05 o
   2  -4   2      504.15      566.94     12.50 o
   3  -4   2     5126.67     5302.04     72.11 o
   4  -4   2      472.00      411.90      6.91 o
   5  -4   2     1001.78      882.71     18.74 o
   6  -4   2      621.02      604.36     16.23 o
   7  -4   2       69.07       70.87      8.34 o
   8  -4   2       38.90       51.92      8.34 o
   9  -4   2        0.03        0.19      5.49 o
  -8  -3   2       10.99       13.59      4.11 o
  -7  -3   2        2.37        1.12      2.01 o
  -6  -3   2       86.76       95.48      5.75 o
  -5  -3   2      174.97      186.63      5.30 o
  -4  -3   2      547.93      557.14      9.51 o
  -3  -3   2     5976.34     6367.57     73.55 o
  -2  -3   2     2803.35     2792.43     48.32 o
  -1  -3   2       21.90        6.38      1.26 o
   0  -3   2      254.98      241.02      4.63 o
   1  -3   2     5829.43     6294.82     84.69 o
   2  -3   2      186.19      204.33     16.03 o
   3  -3   2        2.48        6.25      0.90 o
   4  -3   2      684.86      633.66      9.52 o
   5  -3   2     1153.23     1182.74     16.28 o
   6  -3   2     1479.72     1488.56     24.53 o
   7  -3   2       53.51       57.60      3.72 o
   8  -3   2        9.67        9.38      5.28 o
   9  -3   2       14.89       20.26      7.15 o
  -9  -2   2        0.19        0.00      5.33 o
  -8  -2   2        0.11        0.00      5.30 o
  -7  -2   2        0.44        0.00      1.95 o
  -6  -2   2       33.43       27.94      2.60 o
  -5  -2   2      579.95      593.97     12.94 o
  -4  -2   2     7065.80     6956.17     71.93 o
  -3  -2   2     1423.87     1397.39     28.68 o
  -2  -2   2      628.83      764.58     18.43 o
  -1  -2   2      612.07      623.79      9.60 o
   0  -2   2     3228.28     3461.03     57.64 o
   1  -2   2     1212.75     1278.87     18.40 o
   2  -2   2     3336.84     3452.16     47.18 o
   3  -2   2      132.26      104.67      6.02 o
   4  -2   2      933.65      870.53     12.24 o
   5  -2   2     1024.11     1028.84     14.52 o
   6  -2   2      454.48      464.60      7.55 o
   7  -2   2      145.37      158.50      5.87 o
   8  -2   2        9.27        9.10      6.02 o
  -9  -1   2        2.75        0.61      3.48 o
  -8  -1   2        6.06        2.84      6.78 o
  -7  -1   2       46.15       52.30      4.76 o
  -6  -1   2      235.58      211.88     12.22 o
  -5  -1   2     1857.77     1827.39     76.92 o
  -4  -1   2     3158.23     2986.64    125.95 o
  -3  -1   2     1827.65     1705.91     29.91 o
  -2  -1   2     1561.33     1799.13     30.79 o
  -1  -1   2     7738.27     8314.05    135.94 o
   0  -1   2     2543.54     2436.43    372.09 o
   1  -1   2     6990.53     7262.96     96.89 o
   2  -1   2      210.76      209.43      5.26 o
   3  -1   2      119.82      113.24      3.26 o
   4  -1   2     1169.39     1150.89     26.88 o
   5  -1   2     1241.73     1227.73     15.10 o
   6  -1   2      455.06      466.69      7.80 o
   7  -1   2      220.25      224.67      5.45 o
   8  -1   2        1.94        0.00      1.90 o
  -9   0   2       48.50       46.36      5.60 o
  -8   0   2        6.20        5.39      4.54 o
  -7   0   2       32.42       44.40      9.58 o
  -6   0   2      136.68      136.34      4.72 o
  -5   0   2     2129.32     2201.20     24.69 o
  -4   0   2     3323.58     3541.56     42.30 o
  -3   0   2       29.62       49.20      2.06 o
  -2   0   2     1345.41     1514.91     21.41 o
  -1   0   2     5060.23     5408.00    108.35 o
   0   0   2     1459.06     1624.03     28.03 o
   1   0   2      131.76      132.19      3.79 o
   2   0   2      929.35     1004.82     15.15 o
   3   0   2      355.00      328.57      6.64 o
   4   0   2       28.65       51.14      2.36 o
   5   0   2      717.37      711.79     11.22 o
   6   0   2     1135.91     1135.15     14.98 o
   7   0   2      381.97      390.55      7.63 o
   8   0   2       48.41       54.97      3.77 o
   9   0   2        3.16        1.14      2.78 o
  -9   1   2      128.94      114.52      7.43 o
  -8   1   2       31.73       27.88      4.00 o
  -7   1   2       98.88       89.36      7.90 o
  -6   1   2        4.59        2.06      1.55 o
  -5   1   2      865.55      964.64     13.75 o
  -4   1   2     1136.37     1181.79     15.75 o
  -3   1   2      926.07      890.42     13.62 o
  -2   1   2     1860.00     1893.14     26.40 o
  -1   1   2      571.27      575.10      8.72 o
   0   1   2     1362.66     1474.30     20.82 o
   1   1   2       92.63       95.43      2.68 o
   2   1   2       10.51        9.40      1.14 o
   3   1   2      490.79      470.45      7.58 o
   4   1   2     1006.97      993.60     12.62 o
   5   1   2      368.92      329.52      6.13 o
   6   1   2      676.72      670.24     10.55 o
   7   1   2      838.31      840.70     14.28 o
   8   1   2       71.19       72.21      8.81 o
   9   1   2       55.38       46.03      4.78 o
  -9   2   2       47.10       44.13      4.99 o
  -8   2   2       80.69       87.90      8.47 o
  -7   2   2      127.54      121.32      5.06 o
  -6   2   2      145.48      140.07      5.31 o
  -5   2   2      146.91      149.49      4.31 o
  -4   2   2     2906.95     3109.10     37.43 o
  -3   2   2     4525.07     4638.64     62.95 o
  -2   2   2     3424.30     3365.05     57.08 o
  -1   2   2       39.79       48.15      1.62 o
   0   2   2     1319.88     1445.16     20.75 o
   1   2   2      184.07      174.83      4.07 o
   2   2   2        4.66        7.24      1.20 o
   3   2   2      422.25      402.55      6.29 o
   4   2   2      333.72      336.91      5.95 o
   5   2   2     1099.05     1098.48     14.54 o
   6   2   2     1202.82     1189.19     18.03 o
   7   2   2      175.87      165.64      5.82 o
   8   2   2       15.83       18.15      2.97 o
  -9   3   2        0.69        0.00      4.26 o
  -8   3   2        4.80        2.38      2.16 o
  -7   3   2        5.51        4.78      4.32 o
  -6   3   2       23.85       23.64      2.45 o
  -5   3   2      345.66      336.91      7.88 o
  -4   3   2     4920.72     4985.98     58.53 o
  -3   3   2     5810.21     5911.99     79.84 o
  -2   3   2      676.80      669.12     10.66 o
  -1   3   2        2.85        2.67      0.77 o
   0   3   2      127.52      142.18      3.51 o
   1   3   2        3.78        3.65      1.72 o
   2   3   2       78.56       81.44      2.64 o
   3   3   2      892.38      833.14     11.05 o
   4   3   2      941.22      911.16     12.37 o
   5   3   2      653.36      647.95     11.43 o
   6   3   2      500.76      470.84      9.85 o
   7   3   2       83.27       75.85      5.13 o
   8   3   2        0.36        0.00      2.26 o
  -8   4   2        1.34        3.31      3.00 o
  -7   4   2        0.28        0.93      1.75 o
  -6   4   2      376.29      390.68      9.19 o
  -5   4   2      559.67      526.46     15.17 o
  -4   4   2     1046.85      967.53     13.35 o
  -3   4   2     3435.48     3552.76     49.26 o
  -2   4   2      942.31      908.18     14.30 o
  -1   4   2        6.44        5.95      1.05 o
   0   4   2      133.13      151.56      4.00 o
   1   4   2      222.16      241.85      4.92 o
   2   4   2      250.70      257.23      4.78 o
   3   4   2      456.98      434.57      7.13 o
   4   4   2      693.92      665.44     10.07 o
   5   4   2      356.79      378.47      8.46 o
   6   4   2      133.73      128.54      5.28 o
   7   4   2       53.76       57.14      4.21 o
   8   4   2        5.49        6.73      2.94 o
  -9   5   2       56.05       60.28      8.90 o
  -8   5   2        0.52        1.71      4.70 o
  -7   5   2        2.59        1.02      2.42 o
  -6   5   2      121.62      108.91      5.29 o
  -5   5   2      937.51      952.45     16.66 o
  -4   5   2      456.83      443.17      7.52 o
  -3   5   2     1054.57     1018.19     16.34 o
  -2   5   2     2337.86     2370.80     34.16 o
  -1   5   2      658.09      701.43     12.07 o
   0   5   2      752.92      820.30     11.88 o
   1   5   2      239.81      269.87      4.88 o
   2   5   2        5.66        1.53      0.97 o
   3   5   2      696.27      664.74      9.85 o
   4   5   2      450.38      432.29     10.21 o
   5   5   2       65.54       66.91      3.97 o
   6   5   2       45.46       51.68      5.12 o
   7   5   2       78.25       85.63      5.19 o
  -9   6   2       13.39       18.87      7.01 o
  -8   6   2       18.37       16.85      5.82 o
  -7   6   2       20.20       16.16      5.47 o
  -6   6   2       44.14       51.53      3.63 o
  -5   6   2      278.00      279.82      7.45 o
  -4   6   2      414.57      407.08      9.07 o
  -3   6   2     1072.78     1088.37     15.99 o
  -2   6   2     1287.70     1266.03     17.31 o
  -1   6   2      192.02      179.13      4.13 o
   0   6   2       16.25       11.32      1.92 o
   1   6   2      185.16      191.10      4.24 o
   2   6   2      187.60      183.31      5.06 o
   3   6   2       12.20       12.42      2.06 o
   4   6   2      158.83      161.37      5.48 o
   5   6   2      361.70      350.57      8.81 o
   6   6   2      207.93      212.67      7.76 o
   7   6   2       68.50       82.50      6.20 o
  -9   7   2        5.80        9.65      6.43 o
  -8   7   2       35.30       32.37      7.63 o
  -7   7   2        3.74        2.66      4.80 o
  -6   7   2      186.06      206.86     12.92 o
  -5   7   2      223.34      197.19     11.32 o
  -4   7   2      309.85      303.49      7.81 o
  -3   7   2     1040.30      998.49     14.71 o
  -2   7   2     1625.28     1603.51     19.10 o
  -1   7   2      302.61      288.57      5.52 o
   0   7   2       20.33       18.61      1.91 o
   1   7   2      162.12      171.31      4.30 o
   2   7   2        9.54        6.47      1.79 o
   3   7   2       56.82       54.87      3.75 o
   4   7   2      285.63      278.29      7.59 o
   5   7   2      237.50      243.80      7.64 o
   6   7   2      159.90      162.59      6.82 o
  -8   8   2       46.17       37.54      7.99 o
  -7   8   2        1.68        3.45      4.76 o
  -6   8   2      345.95      377.48     18.45 o
  -5   8   2      593.05      618.27     23.71 o
  -4   8   2       86.05       86.91      5.47 o
  -3   8   2       94.40       95.88      3.80 o
  -2   8   2     1955.39     1910.36     22.67 o
  -1   8   2      306.73      309.40      6.12 o
   0   8   2       21.48       26.04      2.11 o
   1   8   2       43.82       48.70      3.20 o
   2   8   2      180.52      170.94      5.64 o
   3   8   2      268.82      243.19     10.35 o
   4   8   2      233.46      238.67      7.42 o
   5   8   2      347.90      343.22      9.57 o
  -8   9   2        0.85        1.19      5.43 o
  -7   9   2       50.91       45.97      8.45 o
  -6   9   2      200.06      201.28     13.64 o
  -5   9   2      150.09      156.04     11.59 o
  -4   9   2      669.49      690.32     25.38 o
  -3   9   2      456.51      455.46     17.16 o
  -2   9   2        1.67        4.01      1.57 o
  -1   9   2      199.14      198.68      5.10 o
   0   9   2       60.00       61.55      3.71 o
   1   9   2       27.89       24.65      2.80 o
   2   9   2       35.37       38.54      5.76 o
   3   9   2      198.41      182.59      6.46 o
   4   9   2      215.57      229.39      7.78 o
   5   9   2      179.93      186.97     17.71 o
  -7  10   2       64.09       62.26      9.53 o
  -6  10   2      171.26      153.74     13.06 o
  -5  10   2      232.42      236.29     14.52 o
  -4  10   2       68.11       74.13      8.34 o
  -3  10   2       90.96       96.97      8.99 o
  -2  10   2      315.15      318.04      8.70 o
  -1  10   2      164.60      177.86      5.12 o
   0  10   2        2.56        3.35      1.98 o
   1  10   2       39.72       39.44      4.91 o
   2  10   2       39.02       42.14      3.78 o
   3  10   2      179.81      178.39      8.80 o
   4  10   2      145.39      147.29      7.84 o
  -6  11   2      153.89      137.57     12.38 o
  -5  11   2      172.60      198.52     14.27 o
  -4  11   2       73.66       84.91      9.24 o
  -3  11   2       58.84       78.38      8.40 o
  -2  11   2        1.40        2.48      4.06 o
  -1  11   2       40.38       42.73      5.08 o
   0  11   2      212.57      214.95      7.09 o
   1  11   2        6.81        8.48      2.73 o
   2  11   2       80.47       88.90      5.38 o
   3  11   2       52.66       59.94      5.62 o
  -5  12   2       74.43       66.41      9.92 o
  -4  12   2      117.75      145.42     12.31 o
  -3  12   2       63.59       76.94      9.09 o
  -1  12   2        7.10       10.23      4.04 o
   0  12   2        0.50        0.00      3.17 o
   1  12   2        6.07        2.66      3.27 o
   1 -13   3       44.98       64.78      7.82 o
   2 -13   3      123.66      153.51     19.90 o
   3 -13   3       80.92       81.20      7.86 o
   4 -13   3       16.88       13.87      4.71 o
  -1 -12   3        4.05        0.00      3.56 o
   0 -12   3        4.64        1.03      3.92 o
   1 -12   3       20.28       24.10      5.55 o
   2 -12   3      131.55      152.93      9.60 o
   3 -12   3      117.95      105.00      8.94 o
   4 -12   3        5.74       10.11      4.13 o
   5 -12   3       13.53       14.83     10.03 o
   6 -12   3       92.56       90.09     12.19 o
  -3 -11   3      113.56      124.49      8.69 o
  -2 -11   3        2.86        0.00      3.98 o
  -1 -11   3        9.31       10.88      4.55 o
   0 -11   3        2.03        0.00      3.27 o
   1 -11   3       30.85       24.87      4.85 o
   2 -11   3      114.32      114.56      8.01 o
   3 -11   3       49.88       54.03      6.01 o
   4 -11   3      114.83       99.21     10.26 o
   5 -11   3      136.27      145.12      8.84 o
   6 -11   3       44.30       62.63     10.01 o
   7 -11   3       32.79       37.98      9.53 o
  -4 -10   3      121.62      151.92      9.09 o
  -3 -10   3      238.53      229.73      7.88 o
  -2 -10   3       30.72       25.00      3.12 o
  -1 -10   3       18.86       21.27      4.51 o
   0 -10   3       16.58       12.33      6.54 o
   1 -10   3       14.12        5.47      3.37 o
   2 -10   3       68.01       66.52      6.09 o
   3 -10   3      594.97      603.38     19.29 o
   4 -10   3      260.12      256.03      8.55 o
   5 -10   3      118.89      122.89      6.87 o
   6 -10   3      117.22      110.87     11.61 o
   7 -10   3       16.61       16.33      7.38 o
  -5  -9   3      111.22      124.91      6.25 o
  -4  -9   3      191.62      194.32      9.77 o
  -3  -9   3      174.40      158.37      7.62 o
  -2  -9   3       62.17       60.09      4.82 o
  -1  -9   3       11.21       13.20      2.21 o
   0  -9   3       22.96       19.61      4.06 o
   1  -9   3      118.96      130.43      7.46 o
   2  -9   3      155.76      153.91      7.82 o
   3  -9   3      704.84      722.46     14.96 o
   4  -9   3      574.09      552.13     12.68 o
   5  -9   3       99.92      103.13      8.41 o
   6  -9   3       31.50       36.21      6.03 o
   7  -9   3       26.50       32.10      8.19 o
   8  -9   3        3.67        2.50      6.03 o
  -6  -8   3       81.40       81.67      6.36 o
  -5  -8   3      133.65      120.87      5.86 o
  -4  -8   3      182.55      177.18      6.43 o
  -3  -8   3      278.11      292.66      7.67 o
  -2  -8   3      132.25      138.07      4.99 o
  -1  -8   3        3.07        5.39      2.12 o
   0  -8   3        1.85        1.40      1.41 o
   1  -8   3      175.56      168.78      5.90 o
   2  -8   3      570.51      558.71     12.07 o
   3  -8   3     1089.61     1037.63     18.76 o
   4  -8   3     1244.48     1272.06     22.17 o
   5  -8   3       40.08       44.62      3.73 o
   6  -8   3        2.44        1.92      2.12 o
   7  -8   3       22.75       20.59      7.38 o
   8  -8   3        2.80        0.00      5.43 o
  -6  -7   3      142.83      128.63      6.07 o
  -5  -7   3      160.59      156.25      6.09 o
  -4  -7   3      176.38      198.54      6.82 o
  -3  -7   3       88.98       99.05      4.37 o
  -2  -7   3      215.24      218.13      5.83 o
  -1  -7   3       27.37       26.63      2.98 o
   0  -7   3      378.03      399.31      8.99 o
   1  -7   3      578.62      633.56     10.27 o
   2  -7   3      332.99      321.15      8.12 o
   3  -7   3      180.00      153.99      5.52 o
   4  -7   3     1001.94     1007.72     19.26 o
   5  -7   3      591.14      555.44     12.09 o
   6  -7   3       10.62       11.98      2.56 o
   7  -7   3        2.12        1.48      2.75 o
   8  -7   3        2.68        6.20      6.26 o
   9  -7   3       37.40       40.96      9.49 o
  -7  -6   3       17.90       14.00      3.09 o
  -6  -6   3      182.58      185.30      6.68 o
  -5  -6   3      261.90      280.36      7.66 o
  -4  -6   3       94.63      107.82      4.55 o
  -3  -6   3      151.72      140.15      4.71 o
  -2  -6   3      501.45      506.21      9.27 o
  -1  -6   3        0.07        1.18      1.10 o
   0  -6   3      486.30      521.65      8.62 o
   1  -6   3      280.31      288.24      5.63 o
   2  -6   3     1365.51     1352.09     21.74 o
   3  -6   3      338.26      292.41      7.44 o
   4  -6   3       96.09       84.69      4.08 o
   5  -6   3      775.14      771.87     14.71 o
   6  -6   3       49.35       61.60      3.95 o
   7  -6   3        1.29        2.71      2.61 o
   8  -6   3        0.48        2.52      5.28 o
   9  -6   3       15.46       11.81      7.15 o
  -7  -5   3       54.70       60.72      4.38 o
  -6  -5   3      226.80      228.85      6.99 o
  -5  -5   3      216.30      222.22      6.45 o
  -4  -5   3      108.33      115.38      4.39 o
  -3  -5   3      116.00      107.03      3.86 o
  -2  -5   3      201.70      186.98      4.74 o
  -1  -5   3      896.33     1003.36     13.95 o
   0  -5   3      607.74      715.25     10.53 o
   1  -5   3     1377.24     1455.73     21.72 o
   2  -5   3      331.43      411.89     13.90 o
   3  -5   3      773.44      636.51     12.00 o
   4  -5   3     1260.82     1316.62     21.37 o
   5  -5   3     1468.11     1473.78     23.77 o
   6  -5   3      398.60      413.93     15.26 o
   7  -5   3      112.20      111.58      5.06 o
   8  -5   3        4.96        2.27      5.41 o
   9  -5   3        0.38        0.00      5.12 o
  -8  -4   3        0.38        2.52      5.78 o
  -7  -4   3        3.44        8.03      2.93 o
  -6  -4   3      126.21      137.15      5.92 o
  -5  -4   3     1588.20     1508.68     21.62 o
  -4  -4   3      618.21      576.11     10.17 o
  -3  -4   3       22.17       32.37      2.24 o
  -2  -4   3      633.50      636.74     10.15 o
  -1  -4   3      157.96      171.53      3.73 o
   0  -4   3      708.68      781.95     12.52 o
   1  -4   3     1293.25     1274.03     18.95 o
   2  -4   3      223.90      304.79      8.44 o
   3  -4   3       35.53       28.17      2.31 o
   4  -4   3     2575.65     2661.47     38.49 o
   5  -4   3     1178.36     1105.00     22.93 o
   6  -4   3      503.83      484.99     15.87 o
   7  -4   3       59.69       66.87      8.37 o
   8  -4   3       48.49       34.15      7.38 o
   9  -4   3       56.49       38.29      9.07 o
  -8  -3   3        8.94        4.12      3.63 o
  -7  -3   3       42.58       53.53      6.28 o
  -6  -3   3      696.29      582.93     10.99 o
  -5  -3   3      505.81      458.47     12.61 o
  -4  -3   3      658.29      658.50     10.76 o
  -3  -3   3     1101.45     1094.10     15.34 o
  -2  -3   3      145.93      134.27      4.92 o
  -1  -3   3       27.54       28.64      1.80 o
   0  -3   3       32.34       23.04      1.43 o
   1  -3   3      819.83      825.14     12.75 o
   2  -3   3     1310.40     1253.99     23.88 o
   3  -3   3      729.82      671.62      9.75 o
   4  -3   3     2119.39     2124.87     26.79 o
   5  -3   3     1253.10     1283.73     17.69 o
   6  -3   3      419.44      422.48      9.67 o
   7  -3   3        0.15        0.12      1.82 o
   8  -3   3       55.17       56.03      4.35 o
   9  -3   3        7.11        3.39      5.95 o
  -8  -2   3        6.30       13.16      3.96 o
  -7  -2   3       42.04       35.98      4.51 o
  -6  -2   3     1058.33     1006.00     22.28 o
  -5  -2   3     2590.62     2493.42     65.15 o
  -4  -2   3      675.96      684.12     11.77 o
  -3  -2   3      469.25      509.70     11.79 o
  -2  -2   3       10.63        8.59      0.90 o
  -1  -2   3      410.48      461.50      9.33 o
   0  -2   3      259.44      238.48     14.81 o
   1  -2   3       65.95       58.06      2.46 o
   2  -2   3     1759.02     1858.97     26.67 o
   3  -2   3     1012.63      961.37     15.29 o
   4  -2   3     1210.88     1204.03     16.33 o
   5  -2   3     1663.86     1711.13     20.04 o
   6  -2   3      211.54      218.45      4.89 o
   7  -2   3       10.16       14.67      2.70 o
   8  -2   3       50.19       47.72      4.13 o
  -9  -1   3        0.14        0.00      3.14 o
  -8  -1   3       30.37       32.75      4.63 o
  -7  -1   3       16.42       16.91      6.61 o
  -6  -1   3     1049.69     1046.08     23.11 o
  -5  -1   3     2000.94     2002.57     22.98 o
  -4  -1   3      350.60      339.05      7.51 o
  -3  -1   3      915.87      907.82     14.06 o
  -2  -1   3      402.66      450.89      7.72 o
  -1  -1   3     1638.83     1719.55     30.08 o
   0  -1   3       66.42       85.65      4.69 o
   1  -1   3      766.49      785.27     12.23 o
   2  -1   3      945.43      874.07     13.74 o
   3  -1   3     1765.22     1758.11     25.83 o
   4  -1   3      475.89      446.32      7.69 o
   6  -1   3      447.30      468.62      7.95 o
   7  -1   3       25.84       21.45      2.30 o
   8  -1   3       63.38       57.41      7.50 o
   9  -1   3       37.79       34.34      7.16 o
  -9   0   3        8.74        4.75      3.34 o
  -8   0   3       58.44       53.39      5.17 o
  -7   0   3      562.63      633.43     23.63 o
  -6   0   3      176.69      206.33     10.30 o
  -5   0   3      792.40      791.73     11.94 o
  -4   0   3      733.23      689.46     11.61 o
  -3   0   3        2.80        7.25      1.14 o
  -2   0   3      128.26      119.00      5.11 o
  -1   0   3      273.32      257.18      4.97 o
   0   0   3      241.00      247.92      6.33 o
   1   0   3      160.82      183.05      6.53 o
   2   0   3     4475.84     4472.62     61.11 o
   3   0   3      377.23      333.23      6.99 o
   4   0   3      102.09       83.33      2.67 o
   5   0   3      763.71      782.77     10.96 o
   6   0   3      270.05      282.29      6.02 o
   7   0   3       26.48       28.25      2.51 o
   8   0   3        0.20        0.67      2.05 o
   9   0   3      108.80      109.78     13.65 o
  -9   1   3        0.22        0.00      2.64 o
  -8   1   3       15.09       13.08      4.76 o
  -7   1   3      345.86      346.84     11.26 o
  -6   1   3      271.18      307.26      7.79 o
  -5   1   3      512.28      548.94     13.01 o
  -4   1   3     1639.13     1631.00     20.96 o
  -3   1   3        2.79        4.60      1.55 o
  -2   1   3       38.65       45.89      3.53 o
  -1   1   3      725.94      780.75     15.50 o
   0   1   3       26.01       27.27      1.48 o
   1   1   3     1556.52     1608.95     23.38 o
   2   1   3      652.07      588.94     10.30 o
   3   1   3      410.21      357.68      5.77 o
   4   1   3      814.33      811.36     10.98 o
   5   1   3      565.87      559.61      8.87 o
   6   1   3      243.78      237.08      5.65 o
   7   1   3       29.20       23.49      2.86 o
   8   1   3        0.48        1.07      2.07 o
   9   1   3       42.54       45.94      6.09 o
  -9   2   3       28.70       19.45      4.21 o
  -8   2   3       11.65        7.87      3.07 o
  -7   2   3       58.88       62.39      3.95 o
  -6   2   3      229.44      231.63      6.60 o
  -5   2   3       40.18       27.03      2.63 o
  -4   2   3     2121.18     2184.06     27.14 o
  -3   2   3     3909.48     3970.48     80.05 o
  -2   2   3      239.75      243.91      6.71 o
  -1   2   3        3.29        4.08      0.76 o
   0   2   3      262.12      238.06      4.99 o
   1   2   3      540.94      493.57      8.86 o
   2   2   3     1037.03      957.18     16.31 o
   3   2   3     1018.18      958.69     12.26 o
   4   2   3     1135.05     1084.44     14.06 o
   5   2   3      961.64      901.35     12.74 o
   6   2   3      143.44      147.56      6.02 o
   7   2   3        5.51        3.58      2.07 o
   8   2   3       13.92       12.12      2.88 o
  -9   3   3        5.58        7.28      4.78 o
  -8   3   3      124.85      124.76      5.81 o
  -7   3   3       25.49       25.44      2.92 o
  -6   3   3      158.12      151.06      6.07 o
  -5   3   3      429.71      454.82      9.74 o
  -4   3   3     1289.60     1243.90     19.94 o
  -3   3   3     5208.80     5478.11    117.02 o
  -2   3   3      813.60      817.84     12.81 o
  -1   3   3     1491.66     1619.76     23.55 o
   0   3   3     2209.74     2294.12     32.79 o
   1   3   3       13.83        8.59      3.53 o
   2   3   3      494.18      480.98      7.19 o
   3   3   3     2496.08     2547.13     28.58 o
   4   3   3     1533.07     1526.96     18.87 o
   5   3   3      300.02      284.78      6.16 o
   6   3   3       25.43       31.57      3.11 o
   7   3   3        1.14        1.12      2.23 o
   8   3   3       13.54       11.90      3.03 o
  -9   4   3        8.45        3.43      4.58 o
  -8   4   3       15.96       11.32      2.69 o
  -7   4   3      100.54      101.06     13.60 o
  -6   4   3      225.18      222.76      8.68 o
  -5   4   3     1475.62     1507.82     24.17 o
  -4   4   3     2530.33     2568.29     37.48 o
  -3   4   3     1307.11     1302.06     17.14 o
  -2   4   3      482.99      572.60      9.94 o
  -1   4   3       91.21      106.47      3.33 o
   0   4   3       58.09       74.78      2.58 o
   1   4   3     1352.93     1393.07     16.49 o
   2   4   3     1734.53     1691.27     19.90 o
   3   4   3     1870.85     1831.84     21.77 o
   4   4   3     1052.97     1034.94     14.17 o
   5   4   3       64.95       67.31      3.81 o
   6   4   3        7.36        3.64      2.14 o
   7   4   3        5.54        5.26      2.93 o
   8   4   3        0.64        1.57      4.12 o
  -9   5   3        1.50        0.71      5.28 o
  -8   5   3       21.13       22.53      4.11 o
  -7   5   3      326.46      320.08     13.90 o
  -6   5   3      421.94      390.84      9.65 o
  -5   5   3      624.71      659.30     18.47 o
  -4   5   3      802.14      810.02     14.78 o
  -3   5   3      233.60      235.22      4.94 o
  -2   5   3       95.55      121.84      3.44 o
  -1   5   3      326.08      356.99      6.55 o
   0   5   3        6.44       10.42      1.22 o
   1   5   3       51.67       39.44      2.33 o
   2   5   3     1133.50     1091.46     14.18 o
   3   5   3     1806.75     1792.45     21.75 o
   4   5   3      564.09      568.01     10.85 o
   5   5   3       17.06       24.08      2.94 o
   6   5   3        0.49        0.60      2.20 o
   7   5   3        5.14        1.32      2.54 o
  -9   6   3        1.33        0.00      5.22 o
  -8   6   3       63.54       47.69      7.97 o
  -7   6   3      548.15      578.68     19.93 o
  -6   6   3      695.30      695.12     15.37 o
  -5   6   3      126.44      133.02      6.03 o
  -4   6   3        2.39        0.70      1.58 o
  -3   6   3      127.86      119.61      4.10 o
  -2   6   3      404.09      403.02      7.47 o
  -1   6   3        4.21        8.16      1.22 o
   0   6   3        2.45        7.07      1.29 o
   1   6   3     1174.46     1116.45     17.32 o
   2   6   3     1460.77     1462.50     20.65 o
   3   6   3       33.08       32.13      2.76 o
   4   6   3      108.70      100.61      4.60 o
   5   6   3      126.64      122.12      8.27 o
   6   6   3       53.82       54.23      4.30 o
   7   6   3        9.69       11.46      4.98 o
  -9   7   3        6.91        5.20      6.20 o
  -8   7   3      232.64      201.78     14.50 o
  -7   7   3      361.76      365.67     18.62 o
  -6   7   3       37.76       50.16     11.99 o
  -5   7   3       14.15       15.94      2.65 o
  -4   7   3      423.70      428.04      9.99 o
  -3   7   3       42.15       41.60      3.22 o
  -2   7   3      151.56      169.47      4.11 o
  -1   7   3      257.67      275.09      5.49 o
   0   7   3      155.17      149.96      4.02 o
   1   7   3      100.45       96.69      3.38 o
   2   7   3      419.45      420.51      8.89 o
   3   7   3      520.63      499.88     10.32 o
   4   7   3      189.53      177.58      6.16 o
   5   7   3      201.08      200.86      7.00 o
   6   7   3       24.97       26.31      3.84 o
  -8   8   3      112.80       94.93     11.07 o
  -7   8   3      121.43      113.61     10.88 o
  -6   8   3      154.76      199.74     12.92 o
  -5   8   3      105.40      118.15      6.75 o
  -4   8   3       59.11       62.95      5.08 o
  -3   8   3      475.59      453.55     10.61 o
  -2   8   3      247.28      236.30      5.28 o
  -1   8   3       63.55       66.19      2.95 o
   0   8   3      253.57      243.59      6.07 o
   1   8   3        2.34        0.02      1.57 o
   2   8   3       14.39       13.22      2.74 o
   3   8   3      523.21      508.38     12.26 o
   4   8   3      396.21      380.22      9.67 o
   5   8   3      177.34      195.97      7.27 o
  -8   9   3       24.06       16.93      7.30 o
  -7   9   3      118.97      103.05     10.82 o
  -6   9   3      108.66      135.45     11.19 o
  -5   9   3      171.58      180.09     12.06 o
  -4   9   3      506.09      473.71     19.91 o
  -3   9   3      115.83      124.10     10.78 o
  -2   9   3       24.57       22.77      2.57 o
  -1   9   3       70.85       75.79      4.03 o
   0   9   3        3.13        2.36      1.27 o
   1   9   3      318.91      318.52      8.01 o
   2   9   3      269.80      273.24      7.64 o
   3   9   3      427.21      417.61     10.22 o
   4   9   3      267.10      268.80      8.50 o
  -7  10   3      156.20      175.57     13.98 o
  -6  10   3      265.25      271.69     16.50 o
  -5  10   3      144.36      150.20     11.63 o
  -4  10   3       12.82       22.53      5.68 o
  -3  10   3       86.28      101.01      9.05 o
  -2  10   3       71.42       78.31      4.91 o
  -1  10   3       44.73       44.66      3.03 o
   0  10   3        1.39        1.50      2.11 o
   1  10   3       33.62       42.10      5.02 o
   2  10   3      388.21      374.44      9.55 o
   3  10   3      369.08      372.05     10.27 o
  -6  11   3      272.51      263.91     16.89 o
  -5  11   3      105.21      117.19     11.07 o
  -4  11   3       37.39       43.97      7.34 o
  -3  11   3       25.69       19.20      5.91 o
  -2  11   3       20.29       15.31      5.30 o
  -1  11   3        0.03        0.64      2.12 o
   0  11   3       75.80       83.95      4.80 o
   1  11   3       96.80      113.84      5.69 o
   2  11   3      237.58      241.13      8.14 o
  -5  12   3      109.26      128.96     12.61 o
  -4  12   3       52.98       58.55      8.86 o
  -3  12   3       23.31       30.45      6.89 o
   0  12   3       37.96       40.99      4.87 o
   1  12   3      107.63       95.51      5.76 o
   1 -13   4      137.51      156.25     14.75 o
   2 -13   4       93.84       94.27      8.80 o
   3 -13   4       66.13       56.06      7.10 o
   4 -13   4       55.14       31.80      7.42 o
  -1 -12   4       12.92        8.76      4.75 o
   0 -12   4       32.10       27.56      5.80 o
   1 -12   4       86.77       77.63      7.82 o
   2 -12   4      328.11      361.53     26.73 o
   3 -12   4      140.53      146.42     10.02 o
   4 -12   4        1.37        0.00      3.33 o
   5 -12   4        5.77        4.17      3.09 o
   6 -12   4        0.14        5.85      6.93 o
  -3 -11   4        8.97       14.08      7.63 o
  -2 -11   4        0.04        2.70      4.24 o
  -1 -11   4       23.08       25.28      5.51 o
   0 -11   4      117.46      114.03      8.66 o
   1 -11   4      136.78      122.92      8.81 o
   2 -11   4       80.32       95.87      7.83 o
   3 -11   4      157.72      164.80      9.07 o
   4 -11   4      121.55      109.76      7.61 o
   5 -11   4       25.82       30.05      4.66 o
   6 -11   4        0.15        0.00      3.30 o
  -4 -10   4       11.56        9.81      4.90 o
  -3 -10   4       27.41       19.67      3.29 o
  -2 -10   4        0.01        0.00      3.41 o
  -1 -10   4       91.46       76.31      7.14 o
   0 -10   4      118.49      121.38     15.88 o
   1 -10   4       71.04       82.01      6.88 o
   2 -10   4       89.63       96.37      9.12 o
   3 -10   4      377.60      387.82     11.92 o
   4 -10   4      176.50      174.80      7.20 o
   5 -10   4       21.16       16.02      3.34 o
   6 -10   4       13.66        8.15      3.06 o
   7 -10   4       38.43       26.56      8.40 o
  -5  -9   4       45.56       53.99      5.16 o
  -4  -9   4       44.18       44.73      6.07 o
  -3  -9   4       11.76       14.17      2.93 o
  -2  -9   4        0.47        0.21      1.72 o
  -1  -9   4       46.23       45.77      5.65 o
   0  -9   4       48.91       48.14      5.41 o
   1  -9   4      112.67      115.79      7.50 o
   2  -9   4      352.97      331.96     15.96 o
   3  -9   4      690.58      688.66     14.73 o
   4  -9   4      857.96      813.21     16.76 o
   5  -9   4        6.11        5.53      2.68 o
   6  -9   4       85.26       79.62      5.16 o
   7  -9   4       20.09       31.32      8.07 o
   8  -9   4       45.14       37.02      9.36 o
  -5  -8   4       44.43       52.20      4.26 o
  -4  -8   4       50.27       56.44      4.02 o
  -3  -8   4       66.30       66.00      4.02 o
  -2  -8   4       22.22       25.96      2.70 o
  -1  -8   4      220.63      242.69      6.23 o
   0  -8   4       35.54       30.48      5.93 o
   1  -8   4      135.58      127.77      5.34 o
   2  -8   4      810.49      806.50     15.79 o
   3  -8   4      569.15      555.03     12.40 o
   4  -8   4      867.51      846.17     16.74 o
   5  -8   4      188.51      168.05      8.46 o
   6  -8   4      137.14      116.38      6.82 o
   7  -8   4       67.93       60.04      5.76 o
   8  -8   4       29.61       25.52      8.32 o
  -6  -7   4      161.96      180.21      8.22 o
  -5  -7   4      147.48      161.47      6.23 o
  -4  -7   4       53.84       58.16      3.86 o
  -3  -7   4        1.71        0.70      1.68 o
  -2  -7   4        6.91        4.53      1.71 o
  -1  -7   4       76.78       80.37      3.45 o
   0  -7   4     1384.34     1432.72     23.66 o
   1  -7   4      527.72      456.73     11.23 o
   2  -7   4      630.55      620.89     12.70 o
   3  -7   4      759.84      751.61     14.70 o
   4  -7   4       64.88       78.07      4.39 o
   5  -7   4      282.25      267.99      8.06 o
   6  -7   4       27.89       22.90      3.13 o
   7  -7   4      128.01      113.87     10.65 o
   8  -7   4        8.24        1.17      5.60 o
  -7  -6   4       89.64       95.65      8.84 o
  -6  -6   4      270.31      276.26      8.10 o
  -5  -6   4      204.49      204.90      6.52 o
  -4  -6   4        1.33        4.24      1.85 o
  -3  -6   4       20.10       28.38      3.22 o
  -2  -6   4       75.30       72.75      3.35 o
  -1  -6   4      818.68      846.19     12.84 o
   0  -6   4      332.89      331.71      6.50 o
   1  -6   4      303.36      240.87      5.12 o
   2  -6   4      239.63      217.04      6.36 o
   3  -6   4     1538.48     1554.31     25.05 o
   4  -6   4      620.71      641.15     15.19 o
   5  -6   4       13.04       14.04      2.55 o
   6  -6   4        6.13        6.80      2.28 o
   7  -6   4       99.97      104.80      5.22 o
   8  -6   4      116.71      106.06      7.15 o
   9  -6   4       45.05       58.01     10.53 o
  -7  -5   4      318.62      273.66      9.43 o
  -6  -5   4      219.18      209.93      6.69 o
  -5  -5   4       84.83       93.83      4.44 o
  -4  -5   4      169.10      180.43      5.44 o
  -3  -5   4       38.91       32.52      3.14 o
  -2  -5   4      456.04      514.80      8.99 o
  -1  -5   4      564.02      554.10      8.95 o
   0  -5   4      494.83      477.06      7.92 o
   1  -5   4      449.52      383.01      7.54 o
   2  -5   4       22.39       18.38      5.84 o
   3  -5   4       40.79       54.10      3.86 o
   4  -5   4      865.48      911.56     20.30 o
   5  -5   4      712.05      730.77     14.26 o
   6  -5   4       21.45       17.21      2.52 o
   7  -5   4      242.95      234.18      7.50 o
   8  -5   4       87.23       87.41     11.48 o
   9  -5   4       41.30       36.13      9.23 o
  -8  -4   4       65.75       60.18      9.15 o
  -7  -4   4       89.19       75.58      6.32 o
  -6  -4   4      189.46      192.65      6.12 o
  -5  -4   4      192.46      197.95      5.83 o
  -4  -4   4       54.46       54.36      3.04 o
  -3  -4   4       50.69       52.03      3.72 o
  -2  -4   4       79.00       73.83      2.97 o
  -1  -4   4       85.49       78.48      2.65 o
   0  -4   4      179.85      146.08      3.53 o
   1  -4   4      851.80      816.60     11.98 o
   2  -4   4     1273.34     1224.80     19.64 o
   3  -4   4      315.84      299.16      7.79 o
   4  -4   4      775.27      779.89     14.32 o
   5  -4   4      141.73      162.61      7.00 o
   6  -4   4        8.52        8.52      2.21 o
   7  -4   4        0.49        0.95      2.08 o
   8  -4   4      191.42      181.22      7.00 o
   9  -4   4      107.63      110.20     12.60 o
  -8  -3   4       96.74       88.55      7.08 o
  -7  -3   4      266.77      229.79     15.47 o
  -6  -3   4      371.93      351.30      9.27 o
  -5  -3   4       12.72        4.92      2.70 o
  -4  -3   4      176.54      172.27      4.86 o
  -3  -3   4      396.87      405.63      7.47 o
  -2  -3   4      379.81      411.12      6.08 o
  -1  -3   4       35.58       39.12      4.07 o
   0  -3   4      314.05      302.36      6.22 o
   1  -3   4      682.97      633.02     10.66 o
   2  -3   4      921.98      884.88     14.12 o
   3  -3   4     1181.79     1142.40     15.50 o
   4  -3   4      748.83      700.30     10.88 o
   5  -3   4      702.06      696.79     13.32 o
   6  -3   4        4.07        6.64      2.15 o
   7  -3   4      164.25      146.53     11.35 o
   8  -3   4       83.96       77.93      5.02 o
   9  -3   4       74.73       85.74      7.07 o
  -8  -2   4      232.71      232.17     10.31 o
  -7  -2   4       17.62       15.48      3.60 o
  -6  -2   4       39.20       37.52      5.85 o
  -5  -2   4     1530.44     1482.24     20.58 o
  -4  -2   4      354.69      381.30      7.30 o
  -3  -2   4       17.93       17.74      1.29 o
  -2  -2   4       32.72       40.44      2.50 o
  -1  -2   4      617.89      647.11     10.86 o
   0  -2   4      346.54      334.74      7.98 o
   1  -2   4     5317.39     5222.62     71.09 o
   2  -2   4     2911.38     2929.61     48.59 o
   3  -2   4      382.65      347.79      6.30 o
   4  -2   4      483.67      473.31      8.12 o
   5  -2   4      155.96      158.83      3.90 o
   6  -2   4       11.84       16.91      3.49 o
   7  -2   4       14.74        8.14      3.42 o
   8  -2   4      289.38      300.08     10.18 o
   9  -2   4      200.77      199.96      9.56 o
  -9  -1   4       69.18       87.01      9.82 o
  -8  -1   4      140.24      133.64     13.93 o
  -7  -1   4      147.97      146.75     10.52 o
  -6  -1   4       30.39       25.57      3.67 o
  -5  -1   4      719.09      680.72     13.00 o
  -4  -1   4      875.89      861.82     12.46 o
  -3  -1   4        4.07        3.87      0.99 o
  -2  -1   4       28.07       37.12      3.39 o
  -1  -1   4      558.45      559.31     11.90 o
   0  -1   4     4026.59     4161.56     69.94 o
   1  -1   4     1623.49     1670.33     32.73 o
   2  -1   4     2320.56     2290.92     32.95 o
   3  -1   4     3233.41     3342.31     40.35 o
   4  -1   4      261.13      249.76      5.45 o
   5  -1   4       33.13       39.94      2.21 o
   6  -1   4        7.56        1.85      2.16 o
   7  -1   4       56.95       60.27      6.35 o
   8  -1   4      143.20      157.53      7.51 o
   9  -1   4      120.14      130.94     19.64 o
  -9   0   4       27.84       40.73      5.66 o
  -8   0   4       32.66       32.36      6.57 o
  -7   0   4      451.74      426.85     26.36 o
  -6   0   4      500.73      427.18     14.62 o
  -5   0   4      284.90      280.20      6.94 o
  -4   0   4      246.54      279.29      5.53 o
  -3   0   4      163.23      180.22      5.87 o
  -2   0   4       39.37       44.43      2.01 o
  -1   0   4      279.58      269.04      5.54 o
   0   0   4     1850.15     1839.25     33.09 o
   1   0   4     3892.43     3980.41     67.73 o
   2   0   4     4990.02     5158.66     81.23 o
   3   0   4      539.42      533.01      8.71 o
   4   0   4       24.15       22.50      1.70 o
   5   0   4        2.74        5.19      1.39 o
   6   0   4       71.50       73.38      3.31 o
   7   0   4       51.80       55.97      3.35 o
   8   0   4       34.84       34.21      5.80 o
   9   0   4       48.07       50.37      5.91 o
  -9   1   4       81.41       60.60      5.91 o
  -8   1   4      102.48      105.45      7.00 o
  -7   1   4       81.85       86.18      5.85 o
  -6   1   4      346.46      346.61      9.86 o
  -5   1   4       91.40       88.15      4.00 o
  -4   1   4      220.93      237.68      5.32 o
  -3   1   4      335.54      370.05      6.19 o
  -2   1   4      126.06      151.81      3.57 o
  -1   1   4      458.05      425.98      7.69 o
   0   1   4     1500.36     1442.59     21.39 o
   1   1   4     1581.08     1481.24     23.78 o
   2   1   4     4238.86     4284.73     50.71 o
   3   1   4     1918.46     1964.50     22.40 o
   4   1   4       40.25       49.15      2.40 o
   5   1   4      121.01      125.39      3.90 o
   6   1   4        0.10        1.52      1.59 o
   7   1   4       17.86       20.63      3.00 o
   8   1   4       53.12       62.26      9.70 o
  -9   2   4       52.74       49.15      5.65 o
  -8   2   4      266.40      297.37     24.25 o
  -7   2   4      147.13      178.84      8.72 o
  -6   2   4       80.48       78.67      6.47 o
  -5   2   4      114.05      105.03      4.35 o
  -4   2   4       86.21       77.54      3.56 o
  -3   2   4      137.05      157.12      5.30 o
  -2   2   4       22.34       29.06      2.81 o
  -1   2   4        7.30        3.71      0.88 o
   0   2   4     2184.28     2284.13     32.74 o
   1   2   4     2040.20     1958.42     28.83 o
   2   2   4     1207.07     1176.04     14.34 o
   3   2   4      738.20      728.97     10.16 o
   4   2   4       32.40       29.44      2.07 o
   5   2   4       24.10       27.19      2.28 o
   6   2   4        9.47        7.63      1.91 o
   7   2   4       16.87       22.04      2.96 o
   8   2   4       47.90       43.36      4.02 o
  -9   3   4       46.36       41.32      5.20 o
  -8   3   4      143.67      169.92     10.71 o
  -7   3   4      135.40      150.69     18.85 o
  -6   3   4      191.30      203.44      6.78 o
  -5   3   4      529.79      545.69     11.35 o
  -4   3   4       80.83       64.90      5.56 o
  -3   3   4       28.54       26.14      2.35 o
  -2   3   4       14.34       11.44      1.33 o
  -1   3   4      223.39      209.20      4.79 o
   0   3   4      467.63      473.46      7.83 o
   1   3   4     1478.56     1424.37     19.06 o
   2   3   4     2008.63     1912.68     22.06 o
   3   3   4     1636.01     1588.32     19.25 o
   4   3   4      227.22      227.64      5.61 o
   5   3   4        0.15        0.11      1.43 o
   6   3   4        0.41        3.96      2.08 o
   7   3   4       39.38       46.85      3.98 o
   8   3   4       70.58       70.96      6.78 o
  -9   4   4       42.67       29.49      6.82 o
  -8   4   4      126.68      141.55      6.18 o
  -7   4   4      250.71      285.47      8.56 o
  -6   4   4      278.25      291.79      8.16 o
  -5   4   4      304.05      282.15      9.15 o
  -4   4   4       91.29       88.50      4.16 o
  -3   4   4       29.24       32.97      3.09 o
  -2   4   4      119.23      125.11      3.26 o
  -1   4   4       40.04       79.64      2.71 o
   0   4   4        3.72       13.11      1.50 o
   1   4   4     2667.51     2728.28     30.19 o
   2   4   4     1528.78     1506.72     18.30 o
   3   4   4     1385.46     1337.67     17.04 o
   4   4   4      867.16      849.41     12.47 o
   5   4   4        0.46        0.25      1.74 o
   6   4   4       54.67       47.74      3.81 o
   7   4   4       96.15       92.58      5.28 o
  -9   5   4       82.02       71.04     10.75 o
  -8   5   4      236.59      223.52     12.02 o
  -7   5   4      281.22      312.00      9.22 o
  -6   5   4      312.64      306.14      8.59 o
  -5   5   4      237.04      217.16      6.78 o
  -4   5   4        1.42        3.89      1.76 o
  -3   5   4       34.66       39.19      3.66 o
  -2   5   4      193.11      248.68      6.59 o
  -1   5   4      781.52      765.03     11.67 o
   0   5   4      790.08      804.29     10.76 o
   1   5   4      643.59      606.51      9.05 o
   2   5   4     2839.85     2782.40     31.54 o
   3   5   4      574.16      574.87      9.44 o
   4   5   4       67.62       67.81      3.85 o
   5   5   4        0.23        0.00      1.87 o
   6   5   4       62.29       50.83      4.11 o
   7   5   4        6.22       10.30      3.12 o
  -9   6   4       86.24       73.36      9.96 o
  -8   6   4      160.25      134.16      7.96 o
  -7   6   4      284.10      293.19      9.01 o
  -6   6   4      405.56      438.98     10.90 o
  -5   6   4       12.50       10.71      2.45 o
  -4   6   4       23.83       25.03      2.78 o
  -3   6   4        1.16        1.22      1.55 o
  -2   6   4        0.36        0.03      1.14 o
  -1   6   4       48.98       39.60      2.06 o
   0   6   4      623.46      611.82      9.13 o
   1   6   4     1072.65     1077.31     14.20 o
   2   6   4     1679.66     1618.36     20.19 o
   3   6   4      482.77      473.62      8.57 o
   4   6   4       17.22       14.44      2.46 o
   5   6   4        8.05        6.32      2.27 o
   6   6   4        0.24        0.00      2.25 o
  -8   7   4      197.41      175.41     13.52 o
  -7   7   4      200.33      201.20     13.58 o
  -6   7   4       22.89       24.92      4.58 o
  -5   7   4      141.47      140.25      5.85 o
  -4   7   4      127.48      117.57      5.24 o
  -3   7   4      111.96      107.20      4.92 o
  -2   7   4      209.66      212.76      6.04 o
  -1   7   4       67.51       61.31      2.72 o
   0   7   4      625.38      616.78      9.55 o
   1   7   4      396.24      384.05      8.78 o
   2   7   4       90.90       93.56      4.28 o
   3   7   4      236.87      238.51     10.63 o
   4   7   4      131.56      141.11      5.69 o
   5   7   4       30.18       28.67      3.58 o
   6   7   4       12.41       15.24      4.92 o
  -8   8   4       40.26       36.82      7.76 o
  -7   8   4      138.67      157.10     12.56 o
  -6   8   4      162.96      174.24     12.23 o
  -5   8   4       10.79       18.21      2.93 o
  -4   8   4       13.21       16.42      2.73 o
  -3   8   4      206.72      207.56      7.12 o
  -2   8   4       43.12       42.88      4.59 o
  -1   8   4      467.63      472.41      8.22 o
   0   8   4      276.92      278.37      6.10 o
   1   8   4      415.01      388.06      9.39 o
   2   8   4      101.27      106.28      6.29 o
   3   8   4      154.28      156.89      6.38 o
   4   8   4      142.98      126.16      6.58 o
   5   8   4        0.84        1.34      2.56 o
  -7   9   4      118.33      131.27     12.38 o
  -6   9   4       91.22       82.10      9.32 o
  -5   9   4       88.09       84.28      8.78 o
  -4   9   4      158.01      163.88      6.71 o
  -3   9   4       19.50       26.06      3.39 o
  -2   9   4       66.89       71.90      4.90 o
  -1   9   4       62.65       71.41      3.92 o
   0   9   4       60.16       63.93      3.33 o
   1   9   4      177.62      181.76      6.08 o
   2   9   4      491.59      474.09     10.68 o
   3   9   4      205.38      200.23      6.99 o
   4   9   4      113.42      102.09      5.74 o
  -7  10   4       39.39       47.94      8.76 o
  -6  10   4      240.68      247.19     15.60 o
  -5  10   4      118.88      127.63     11.07 o
  -4  10   4       23.23       22.98      5.99 o
  -3  10   4       25.00       24.32      3.56 o
  -2  10   4       35.20       38.41      3.98 o
  -1  10   4      162.82      172.79      7.08 o
   0  10   4      310.04      302.27      9.65 o
   1  10   4      261.85      255.30      7.65 o
   2  10   4      129.30      119.28      5.92 o
   3  10   4      127.71      106.35      5.82 o
  -6  11   4      102.81      107.04     11.54 o
  -5  11   4       82.30       83.22      9.67 o
  -4  11   4        2.91        6.55      4.68 o
  -3  11   4        7.17       11.42      4.89 o
  -2  11   4        1.18        0.00      2.85 o
  -1  11   4      104.56      116.35     22.47 o
   0  11   4      378.64      368.66      9.54 o
   1  11   4      300.61      299.60      8.86 o
   2  11   4      164.83      167.75      8.62 o
  -4  12   4       11.02       19.05      6.70 o
  -3  12   4        0.08        5.64      5.05 o
  -1  12   4      120.90      102.84     11.61 o
   0  12   4      247.73      250.93     12.21 o
  -1 -12   5       81.25       84.37     12.04 o
   0 -12   5       72.21       74.01      8.56 o
   1 -12   5      113.91      119.49     14.12 o
   2 -12   5      238.24      248.18     13.80 o
   3 -12   5       81.99       94.66      8.25 o
   4 -12   5       11.45        5.01      4.36 o
   5 -12   5       10.41        8.10      3.69 o
  -2 -11   5       25.97       31.65      6.31 o
  -1 -11   5      133.40      132.53      9.65 o
   0 -11   5      249.64      238.68     18.18 o
   1 -11   5      182.69      187.76     10.47 o
   2 -11   5       25.97       33.58     10.14 o
   3 -11   5       70.97       61.77     17.02 o
   4 -11   5       10.54        8.77      3.25 o
   5 -11   5       79.40       64.24      5.42 o
   6 -11   5        8.99       11.79      3.66 o
  -3 -10   5        6.69       10.23      4.85 o
  -2 -10   5      132.32      157.67     10.00 o
  -1 -10   5      209.14      209.79     10.83 o
   0 -10   5      114.75      121.81      8.55 o
   1 -10   5       86.84       84.78      7.26 o
   2 -10   5       98.90       99.53      7.52 o
   3 -10   5      119.50      118.60      8.16 o
   4 -10   5       79.87       70.63      5.26 o
   5 -10   5       81.92       81.69      6.04 o
   6 -10   5      159.02      133.71     10.95 o
   7 -10   5       26.90       26.42      5.10 o
  -4  -9   5        7.49        2.44      2.41 o
  -3  -9   5       70.01       70.06      4.48 o
  -2  -9   5       72.59       72.14      7.88 o
  -1  -9   5      184.92      164.84      9.05 o
   0  -9   5      124.24      129.22     10.41 o
   1  -9   5       13.32       20.87      4.38 o
   2  -9   5      221.55      216.68      9.72 o
   3  -9   5      201.78      180.61      7.08 o
   4  -9   5      108.17      105.85      6.07 o
   5  -9   5        3.05        2.53      2.38 o
   6  -9   5      223.75      195.02      7.73 o
   7  -9   5       23.75       27.65      3.90 o
  -5  -8   5       10.32        6.53      3.13 o
  -4  -8   5        0.37        0.48      2.07 o
  -3  -8   5       20.96       11.47      3.38 o
  -2  -8   5      269.05      277.25      7.20 o
  -1  -8   5       96.47      104.94      5.16 o
   0  -8   5      103.73       98.31     18.84 o
   1  -8   5      306.75      278.50     10.71 o
   2  -8   5      443.90      452.34     16.82 o
   3  -8   5      484.02      467.07     11.41 o
   4  -8   5       10.01        0.98      2.18 o
   5  -8   5       31.52       25.14      4.93 o
   6  -8   5       30.69       36.03      3.98 o
   7  -8   5       66.14       72.46      5.18 o
   8  -8   5       23.15       14.24      4.50 o
  -6  -7   5       22.60       15.61      3.71 o
  -5  -7   5       48.46       52.22      4.09 o
  -4  -7   5       49.70       39.22      3.50 o
  -3  -7   5      165.35      161.69      5.42 o
  -2  -7   5        2.80        3.20      1.69 o
  -1  -7   5       80.06       83.62      3.54 o
   0  -7   5      798.83      793.15     14.86 o
   1  -7   5     1095.85     1086.85     21.61 o
   2  -7   5      433.82      478.86     14.25 o
   3  -7   5      221.18      201.84      6.83 o
   4  -7   5       62.05       68.14      4.38 o
   5  -7   5       11.28        8.17      2.41 o
   6  -7   5      130.64      117.69      5.80 o
   7  -7   5      170.53      165.18     12.68 o
   8  -7   5       80.61       93.12      7.17 o
  -6  -6   5      125.10      131.57      5.85 o
  -5  -6   5       56.37       54.88      3.87 o
  -4  -6   5       20.80       15.95      2.51 o
  -3  -6   5      234.81      241.50      7.89 o
  -2  -6   5      137.99      148.00      5.90 o
  -1  -6   5      418.89      390.88      7.56 o
   0  -6   5     1420.86     1389.15     19.17 o
   1  -6   5     1141.69     1176.94     16.58 o
   2  -6   5      173.49      191.92      6.19 o
   3  -6   5       92.58       98.47      4.74 o
   4  -6   5       19.69       21.36      2.82 o
   5  -6   5       94.70       92.61      4.95 o
   6  -6   5        3.94        4.31      2.37 o
   7  -6   5      165.59      170.07      6.75 o
   8  -6   5      298.97      285.37      9.23 o
  -7  -5   5       75.21       75.69      6.54 o
  -6  -5   5        7.62       11.18      2.64 o
  -5  -5   5        4.46        0.89      2.02 o
  -4  -5   5       75.06       70.03      6.15 o
  -3  -5   5       59.93       64.08      3.28 o
  -2  -5   5      407.94      373.36      8.82 o
  -1  -5   5     1023.93      945.39     13.84 o
   0  -5   5     2696.32     2817.22     34.98 o
   1  -5   5     1192.72     1196.78     18.83 o
   2  -5   5      127.07      126.17      4.74 o
   3  -5   5       35.72       48.72      3.35 o
   4  -5   5       33.27       37.34      3.26 o
   5  -5   5        3.00        4.67      2.01 o
   6  -5   5      451.61      454.06     10.77 o
   7  -5   5      214.71      218.19      7.56 o
   8  -5   5       56.69       66.72      6.63 o
   9  -5   5       57.39       59.95     10.84 o
  -7  -4   5        2.35        3.16      2.91 o
  -6  -4   5      207.35      188.38      8.55 o
  -5  -4   5       39.24       31.82      3.94 o
  -4  -4   5      330.27      330.02      7.45 o
  -3  -4   5       53.21       48.97      2.85 o
  -2  -4   5      397.03      390.22      7.38 o
  -1  -4   5      591.97      601.96      9.52 o
   0  -4   5     1125.07     1094.12     17.91 o
   1  -4   5     1309.68     1255.87     21.42 o
   2  -4   5       96.69       85.41      2.66 o
   3  -4   5      142.41      144.80      5.07 o
   4  -4   5        0.15        0.19      1.50 o
   5  -4   5       84.41       72.07      4.13 o
   6  -4   5       54.52       50.86      3.83 o
   7  -4   5      230.22      227.94      7.67 o
   8  -4   5      203.92      220.10     12.99 o
   9  -4   5        8.92        4.53      6.16 o
  -8  -3   5       24.27       28.00      4.96 o
  -7  -3   5       23.50       28.22      4.46 o
  -6  -3   5       20.01       18.99      5.03 o
  -5  -3   5      146.00      134.79      6.78 o
  -4  -3   5        0.03        0.25      1.19 o
  -3  -3   5       44.14       39.88      2.45 o
  -2  -3   5      307.51      329.84      6.13 o
  -1  -3   5     2525.72     2634.74     33.77 o
   0  -3   5      687.35      579.76     25.59 o
   1  -3   5      429.65      377.40      6.71 o
   2  -3   5     1271.06     1284.03     17.31 o
   3  -3   5      129.70      143.82      4.01 o
   4  -3   5       10.52       13.85      2.19 o
   5  -3   5       13.87       14.19      2.66 o
   6  -3   5      236.36      237.31     12.71 o
   7  -3   5      269.68      289.61     11.11 o
   8  -3   5       48.34       46.50      6.82 o
   9  -3   5       11.92       15.35      3.78 o
  -8  -2   5       46.09       34.60      5.03 o
  -7  -2   5       52.93       58.34      7.67 o
  -6  -2   5        0.71        0.00      3.46 o
  -5  -2   5       48.02       55.40      4.61 o
  -4  -2   5       46.86       43.84      2.59 o
  -3  -2   5        3.64        7.78      1.13 o
  -2  -2   5       33.49       21.60      1.96 o
  -1  -2   5      505.02      440.02      8.55 o
   0  -2   5     1821.22     1815.02     26.93 o
   1  -2   5     5299.44     5514.21     75.54 o
   2  -2   5     1453.40     1327.32     22.04 o
   3  -2   5       10.06        6.42      1.29 o
   4  -2   5       26.00       29.62      2.10 o
   5  -2   5      101.68       91.99      3.60 o
   6  -2   5      320.54      290.58     16.35 o
   7  -2   5      164.90      180.00      6.81 o
   8  -2   5       62.35       70.06     10.48 o
   9  -2   5       38.08       47.32      5.02 o
  -8  -1   5       26.80       30.95      6.72 o
  -7  -1   5      153.70      148.12      9.35 o
  -6  -1   5      147.75      151.84      7.30 o
  -5  -1   5       15.45       11.44      2.91 o
  -4  -1   5       90.58       96.71      4.69 o
  -3  -1   5      210.50      233.36      4.98 o
  -2  -1   5      267.84      257.19      5.19 o
  -1  -1   5      244.00      213.52      7.14 o
   0  -1   5     3900.32     3861.85     53.75 o
   1  -1   5     4995.26     5183.11     87.39 o
   2  -1   5     3537.05     3643.48     43.85 o
   3  -1   5       17.29       19.41      1.66 o
   4  -1   5      348.61      352.67      6.17 o
   5  -1   5      132.12      134.58      4.40 o
   6  -1   5      268.38      257.40     10.81 o
   7  -1   5      168.37      166.19      6.78 o
   8  -1   5       20.85       24.56      3.95 o
   9  -1   5       41.32       50.54      5.94 o
  -9   0   5       35.64       39.65      7.49 o
  -8   0   5       72.36       65.62      5.96 o
  -7   0   5       86.63       88.08      6.16 o
  -6   0   5      184.55      195.64     13.24 o
  -5   0   5       63.31       70.97      3.68 o
  -4   0   5       15.95       15.11      1.93 o
  -3   0   5       61.04       45.54      2.12 o
  -2   0   5      939.58      924.82     17.83 o
  -1   0   5      785.27      724.72     12.28 o
   0   0   5     4509.27     4675.09    211.20 o
   1   0   5     7158.16     7671.94    128.05 o
   2   0   5     1766.84     1868.73     23.91 o
   3   0   5      145.75      159.34      3.74 o
   4   0   5      131.10      137.82      3.75 o
   5   0   5       77.51       84.78      3.27 o
   6   0   5      328.23      322.31      6.86 o
   7   0   5      195.22      194.06      5.65 o
   8   0   5       56.22       64.88      6.10 o
  -9   1   5       93.81      109.73     10.76 o
  -8   1   5      172.59      180.66      8.88 o
  -7   1   5      193.03      168.16     15.72 o
  -6   1   5       99.28      118.14      5.94 o
  -5   1   5       24.21       22.34      2.90 o
  -4   1   5      369.70      407.04      8.90 o
  -3   1   5       13.89       13.58      1.37 o
  -2   1   5      250.50      218.09      4.42 o
  -1   1   5     1631.16     1542.76     23.18 o
   0   1   5     5068.46     5131.37     70.39 o
   1   1   5     2666.90     2676.05     38.44 o
   2   1   5       56.96       48.71      2.37 o
   3   1   5       25.30       32.00      1.93 o
   4   1   5      133.09      142.16      3.94 o
   5   1   5        9.67        8.84      1.74 o
   6   1   5       74.24       75.02      3.64 o
   7   1   5      257.75      252.30      6.59 o
   8   1   5       89.13       93.96      6.20 o
  -9   2   5      100.00       97.31      7.27 o
  -8   2   5      242.33      247.22     12.91 o
  -7   2   5      192.55      189.15      8.36 o
  -6   2   5        4.27        1.42      2.26 o
  -5   2   5       20.71       14.24      2.24 o
  -4   2   5       94.61      101.68      4.18 o
  -3   2   5      552.03      536.48     10.75 o
  -2   2   5      373.45      354.55      6.04 o
  -1   2   5      172.80      130.13      3.38 o
   0   2   5     2555.82     2466.82     34.26 o
   1   2   5     2669.84     2673.43     42.77 o
   2   2   5       24.93       11.91      1.36 o
   3   2   5       71.58       61.83      2.66 o
   4   2   5        2.05        0.37      1.21 o
   5   2   5      165.64      166.63      4.81 o
   6   2   5       74.26       74.22      5.05 o
   7   2   5      113.65      120.84      6.85 o
   8   2   5       84.81       94.98      5.40 o
  -9   3   5      128.17      125.02      7.96 o
  -8   3   5      158.54      187.06     12.81 o
  -7   3   5       68.52       62.62      4.35 o
  -6   3   5        1.37        1.32      2.18 o
  -5   3   5      100.94      100.31      4.68 o
  -4   3   5        0.61        0.00      1.40 o
  -3   3   5      101.69      119.29      4.52 o
  -2   3   5      909.50      863.27     12.36 o
  -1   3   5     2565.90     2643.15     32.90 o
   0   3   5       74.53      127.44      5.99 o
   1   3   5      530.41      482.49      7.43 o
   2   3   5      926.25      912.31     12.23 o
   3   3   5      202.31      196.28      5.80 o
   4   3   5      223.97      215.75      5.29 o
   5   3   5      107.76       99.74      4.64 o
   6   3   5      179.14      184.78      6.24 o
   7   3   5      106.62      116.46      5.66 o
  -9   4   5       64.52       72.96     12.80 o
  -8   4   5       72.39       62.94      7.09 o
  -7   4   5       70.49       71.70      4.81 o
  -6   4   5       18.41       22.36      2.98 o
  -5   4   5       20.56       21.38      2.65 o
  -4   4   5       38.64       41.57      3.20 o
  -3   4   5      397.27      364.74      8.68 o
  -2   4   5      642.90      640.68     10.03 o
  -1   4   5      373.78      377.52      6.99 o
   0   4   5      683.41      642.63     10.52 o
   1   4   5      926.31      879.19     11.86 o
   2   4   5     1162.35     1149.53     14.99 o
   3   4   5       20.30       21.38      2.08 o
   4   4   5        0.57        0.20      1.45 o
   5   4   5       12.94       16.01      2.54 o
   6   4   5      186.02      184.34      6.57 o
   7   4   5      154.61      169.42      6.90 o
  -9   5   5       48.45       56.93      8.34 o
  -8   5   5      142.65      166.65      7.28 o
  -7   5   5       42.07       40.14      4.02 o
  -6   5   5       63.74       63.83      4.35 o
  -5   5   5      226.34      231.03      7.32 o
  -4   5   5        7.33        7.58      3.76 o
  -3   5   5      431.68      423.11     13.11 o
  -2   5   5      401.84      377.28      7.11 o
  -1   5   5      438.19      409.77      7.66 o
   0   5   5      732.17      693.98     11.03 o
   1   5   5      715.25      701.49     10.38 o
   2   5   5     1380.38     1343.59     17.35 o
   3   5   5      596.62      575.67      9.67 o
   4   5   5       52.12       54.24      3.20 o
   5   5   5      359.71      391.00      9.48 o
   6   5   5      170.35      183.82      6.86 o
   7   5   5       21.28       18.47      5.21 o
  -8   6   5       83.12       85.27      9.92 o
  -7   6   5      418.29      373.43     10.55 o
  -6   6   5      164.61      172.01      6.73 o
  -5   6   5       19.66       16.49      3.75 o
  -4   6   5       66.66       64.69      5.02 o
  -3   6   5      109.76      115.30     11.35 o
  -2   6   5      584.38      562.59     12.07 o
  -1   6   5      794.49      796.97     11.08 o
   0   6   5     1113.92     1084.95     14.26 o
   1   6   5      587.54      581.66     10.52 o
   2   6   5      234.22      238.76      5.69 o
   3   6   5      177.96      178.53      5.12 o
   4   6   5      108.59      123.83      5.37 o
   5   6   5      104.63      112.65      5.48 o
   6   6   5       24.47       23.58      3.63 o
  -8   7   5      127.92      116.57     11.34 o
  -7   7   5      104.77       96.73      6.92 o
  -6   7   5        1.39        1.21      2.45 o
  -5   7   5       69.53       73.02      4.72 o
  -4   7   5        2.55        0.99      1.91 o
  -3   7   5      275.11      259.81      7.89 o
  -2   7   5      431.35      418.10     10.37 o
  -1   7   5     1071.77     1051.35     14.13 o
   0   7   5     1001.66      983.02     13.64 o
   1   7   5      656.02      653.22     10.41 o
   2   7   5       57.35       63.34      3.74 o
   3   7   5       27.46       30.05      3.05 o
   4   7   5       37.47       49.57      4.00 o
   5   7   5      170.30      165.39      6.74 o
  -8   8   5       34.66       41.89      8.44 o
  -7   8   5       93.78       91.02      9.88 o
  -6   8   5       60.27       57.60      4.66 o
  -5   8   5       95.67       89.37      5.23 o
  -4   8   5       12.33        5.14      2.32 o
  -3   8   5        1.94        3.44      2.21 o
  -2   8   5      631.74      642.96     14.16 o
  -1   8   5     1209.46     1157.91     17.94 o
   0   8   5      558.79      554.64      9.46 o
   1   8   5        7.84        6.66      1.76 o
   2   8   5       17.79       15.09      3.39 o
   3   8   5       38.95       34.07      3.49 o
   4   8   5       11.98        3.48      2.64 o
   5   8   5       30.80       17.05      4.91 o
  -7   9   5       13.84       26.77      7.16 o
  -6   9   5      151.90      135.24     11.71 o
  -5   9   5       54.00       61.96      4.83 o
  -4   9   5       20.10       24.81      3.56 o
  -3   9   5       55.32       49.33      4.25 o
  -2   9   5      514.45      503.18     12.39 o
  -1   9   5      781.36      760.09     16.23 o
   0   9   5      123.91      126.72      4.50 o
   1   9   5        6.16        7.41      2.34 o
   2   9   5       40.87       41.36      4.20 o
   3   9   5       10.44       15.67      3.11 o
   4   9   5        0.05        0.00      2.66 o
  -6  10   5       18.22       16.93      6.49 o
  -5  10   5       76.59       94.93     10.09 o
  -4  10   5        1.14        4.72      3.48 o
  -3  10   5       53.99       55.27      7.29 o
  -2  10   5      242.42      238.29      8.57 o
  -1  10   5      289.57      278.28     10.04 o
   0  10   5      166.89      167.17      6.13 o
   1  10   5       74.81       80.34      7.11 o
   2  10   5       45.60       50.80      4.31 o
   3  10   5       76.80       79.96      6.20 o
  -5  11   5        0.86        0.00      4.16 o
  -4  11   5        6.89        4.76      4.74 o
  -3  11   5       53.46       52.73      5.95 o
  -2  11   5       52.97       47.13      4.74 o
  -1  11   5      188.88      188.52     10.36 o
   0  11   5      182.64      208.88     11.02 o
   1  11   5      135.38      145.99      6.61 o
  -4  12   5        2.87        4.33      5.35 o
  -3  12   5       31.11       34.45      7.53 o
  -1  12   5      188.70      225.47     11.96 o
   0 -12   6       79.09       72.16     11.81 o
   1 -12   6      103.29      118.00      9.62 o
   2 -12   6       22.35       26.06      5.77 o
   3 -12   6        9.78        5.94      4.39 o
   4 -12   6       26.20       34.33     11.79 o
   5 -12   6       47.53       46.88      6.04 o
  -2 -11   6       47.96       54.87     10.88 o
  -1 -11   6      187.29      183.73     11.32 o
   0 -11   6      207.18      201.75     11.23 o
   1 -11   6       88.75      107.44     12.68 o
   2 -11   6        3.27        0.00      3.58 o
   3 -11   6       29.00       35.07      5.78 o
   4 -11   6       30.18       29.84      8.05 o
   5 -11   6       77.65       69.55      5.61 o
   6 -11   6       47.11       60.62      5.60 o
  -3 -10   6       67.04       56.33      7.54 o
  -2 -10   6      246.75      240.46     13.72 o
  -1 -10   6      192.53      191.43     12.48 o
   0 -10   6      134.79      150.28      9.59 o
   1 -10   6       16.67       19.51      4.72 o
   2 -10   6        0.79        1.08      3.32 o
   3 -10   6       38.32       28.17      5.10 o
   4 -10   6       15.35       16.77      3.68 o
   5 -10   6        0.90        2.82      2.69 o
   6 -10   6      156.96      166.95      8.72 o
   7 -10   6       80.42       80.84      9.91 o
  -4  -9   6      101.69       92.25      8.21 o
  -3  -9   6       63.15       60.85      5.21 o
  -2  -9   6      167.34      176.86     15.75 o
  -1  -9   6      365.83      360.28     13.65 o
   0  -9   6      113.54      117.82      8.24 o
   1  -9   6       20.19       21.61      4.44 o
   2  -9   6        5.42        1.97      2.96 o
   3  -9   6       29.82       24.90      3.57 o
   4  -9   6       39.19       34.30      4.05 o
   5  -9   6       18.02       24.66      3.80 o
   6  -9   6       52.01       54.74      4.91 o
   7  -9   6      109.83      103.15      6.41 o
  -5  -8   6       26.27       18.75      3.42 o
  -4  -8   6       69.20       81.50      4.82 o
  -3  -8   6       95.95      105.97      4.95 o
  -2  -8   6       85.25       95.56      4.50 o
  -1  -8   6      184.68      199.14      9.61 o
   0  -8   6      139.79      127.81      7.88 o
   1  -8   6       77.24       61.90      5.84 o
   2  -8   6      104.18      114.24      5.80 o
   3  -8   6        9.46        9.32      2.62 o
   4  -8   6      201.42      193.53      7.37 o
   5  -8   6      159.90      142.58      6.90 o
   6  -8   6       47.56       51.51      7.69 o
   7  -8   6      114.63      110.56      7.47 o
   8  -8   6       32.57       13.90      5.51 o
  -6  -7   6        1.25        0.52      2.91 o
  -5  -7   6        6.77        5.82      2.47 o
  -4  -7   6       34.72       36.43      3.45 o
  -3  -7   6      183.73      189.51      5.97 o
  -2  -7   6       64.98       62.48      3.54 o
  -1  -7   6      241.94      238.16      6.00 o
   0  -7   6      701.57      686.46     26.30 o
   1  -7   6      462.48      452.87     10.84 o
   2  -7   6        2.31        3.04      2.12 o
   3  -7   6      138.56      134.91      7.91 o
   4  -7   6        5.32        7.19      3.13 o
   5  -7   6      149.36      143.08      6.25 o
   6  -7   6      196.60      171.89     15.04 o
   7  -7   6       46.73       47.83      8.51 o
   8  -7   6       89.80       86.23      5.76 o
  -6  -6   6       13.03        2.21      2.98 o
  -5  -6   6       56.30       57.00      4.88 o
  -4  -6   6        2.12        2.11      1.85 o
  -3  -6   6        2.86        3.45      1.77 o
  -2  -6   6      526.50      554.89     10.18 o
  -1  -6   6      924.47      938.75     16.99 o
   0  -6   6     1546.92     1602.36     21.97 o
   1  -6   6      441.21      456.33     10.51 o
   2  -6   6       34.17       33.80      3.20 o
   3  -6   6       56.90       67.00      4.22 o
   4  -6   6      792.34      745.90     15.28 o
   5  -6   6      210.55      204.66     12.65 o
   6  -6   6       38.72       48.97      4.27 o
   7  -6   6      148.09      152.87      7.54 o
   8  -6   6       88.81       87.28      5.67 o
  -7  -5   6        9.24        5.42      3.63 o
  -6  -5   6        5.93        6.69      3.28 o
  -5  -5   6       13.05        9.04      2.27 o
  -4  -5   6       42.89       40.37      3.70 o
  -3  -5   6       31.05       28.38      2.85 o
  -2  -5   6      915.80      979.50     14.90 o
  -1  -5   6     1618.31     1627.86     25.95 o
   0  -5   6      889.69      896.95     13.49 o
   1  -5   6      950.40      918.44     16.52 o
   2  -5   6       22.79       27.22      2.84 o
   3  -5   6      337.46      365.91      9.14 o
   4  -5   6       45.72       48.47      3.73 o
   5  -5   6      412.35      371.06     11.00 o
   6  -5   6      657.80      646.54     20.06 o
   7  -5   6       94.16       99.52      5.58 o
   8  -5   6        9.68       15.32      3.28 o
  -7  -4   6        0.85        1.34      4.78 o
  -6  -4   6        6.46        0.00      2.21 o
  -5  -4   6       37.27       36.16      3.14 o
  -4  -4   6      182.20      173.12      5.40 o
  -3  -4   6      825.01      819.77     13.12 o
  -2  -4   6      918.39      930.80     13.96 o
  -1  -4   6     1312.94     1395.16     22.24 o
   0  -4   6     1062.25     1044.93     15.09 o
   1  -4   6      195.08      186.13      4.61 o
   2  -4   6        8.55        8.90      1.96 o
   3  -4   6       27.48       34.10      4.76 o
   4  -4   6      582.03      593.69     12.52 o
   5  -4   6     1033.66     1018.48     23.22 o
   6  -4   6      230.05      223.63      7.79 o
   7  -4   6       36.47       38.84      3.92 o
   8  -4   6       14.84       18.25      4.68 o
  -8  -3   6       22.16       20.97      6.80 o
  -7  -3   6       19.81       20.06      4.03 o
  -6  -3   6       45.39       30.86      4.31 o
  -5  -3   6       36.51       50.44      7.05 o
  -4  -3   6       95.59       99.94      4.00 o
  -3  -3   6      456.74      457.24     25.26 o
  -2  -3   6      275.97      253.71      4.98 o
  -1  -3   6     1879.02     1990.37     27.39 o
   0  -3   6     1017.19      943.55     15.71 o
   1  -3   6       12.11       11.88      1.82 o
   2  -3   6      140.19      149.98      4.58 o
   3  -3   6       25.91       19.92      1.93 o
   4  -3   6      478.75      479.76     11.69 o
   5  -3   6     1070.01     1092.49     19.49 o
   6  -3   6      306.95      291.06      8.80 o
   7  -3   6        4.35        1.77      3.13 o
   8  -3   6       11.24       12.13      3.41 o
  -8  -2   6       42.18       48.52      5.71 o
  -7  -2   6       15.56       18.29      4.10 o
  -6  -2   6        0.00        2.87      2.58 o
  -5  -2   6      157.72      158.88      9.17 o
  -4  -2   6      242.25      252.76     18.74 o
  -3  -2   6      481.94      517.57      7.82 o
  -2  -2   6      357.61      311.82      9.30 o
  -1  -2   6      115.36       92.91      3.13 o
   0  -2   6     1924.71     1980.07     29.27 o
   1  -2   6      942.18      962.11     13.93 o
   2  -2   6        8.29        8.08      2.00 o
   3  -2   6      238.36      224.80      5.37 o
   4  -2   6      365.18      363.45      7.36 o
   5  -2   6      407.01      403.76     12.50 o
   6  -2   6       99.73       89.54      4.94 o
   7  -2   6       17.52       21.41      3.48 o
   8  -2   6       88.66       99.17      7.13 o
  -8  -1   6       17.77       19.76      4.53 o
  -7  -1   6        4.66        3.66      2.84 o
  -6  -1   6        1.20        0.65      2.15 o
  -5  -1   6       40.00       41.79      6.30 o
  -4  -1   6      165.12      166.93      7.09 o
  -3  -1   6       71.30       62.57      2.68 o
  -2  -1   6      824.93      789.37     11.90 o
  -1  -1   6     2328.46     2396.72     31.84 o
   0  -1   6     1040.25     1044.59     17.21 o
   1  -1   6       10.57        2.91      1.63 o
   2  -1   6      467.25      526.27      8.95 o
   3  -1   6        4.67        5.98      1.38 o
   4  -1   6      408.88      412.94      7.13 o
   5  -1   6      163.72      176.97      4.73 o
   6  -1   6      298.08      313.26     11.96 o
   7  -1   6      268.25      282.66      9.07 o
   8  -1   6       86.44       91.12      6.02 o
  -8   0   6       33.29       39.57      5.79 o
  -7   0   6        6.44        8.87      3.18 o
  -6   0   6        0.42        0.06      2.69 o
  -5   0   6        8.82       11.45      2.48 o
  -4   0   6      302.13      263.16      6.96 o
  -3   0   6      598.70      554.19     13.38 o
  -2   0   6      662.30      624.29      9.96 o
  -1   0   6     1688.43     1674.38     21.97 o
   0   0   6     1468.91     1566.53     24.33 o
   1   0   6       11.44        4.80      2.03 o
   2   0   6        6.94       10.97      1.29 o
   3   0   6      152.16      183.12      4.28 o
   4   0   6      146.61      146.12      4.58 o
   5   0   6      249.01      251.82      5.78 o
   6   0   6      248.72      261.95      6.33 o
   7   0   6      481.35      468.14     12.24 o
   8   0   6      166.81      167.58     12.61 o
  -8   1   6       53.35       62.72      6.02 o
  -7   1   6       30.57       37.18      4.55 o
  -6   1   6        0.12        1.17      2.59 o
  -5   1   6       78.98       78.58      4.14 o
  -4   1   6      159.17      150.05      6.51 o
  -3   1   6      998.32     1045.90     18.76 o
  -2   1   6     2894.05     2793.08     34.69 o
  -1   1   6      836.91      791.21     14.39 o
   0   1   6      246.59      231.57      5.11 o
   1   1   6     1332.04     1320.98     16.01 o
   2   1   6        9.00       12.40      1.46 o
   3   1   6       50.74       47.65      2.41 o
   4   1   6      325.84      331.64      6.51 o
   5   1   6      605.69      613.97     10.20 o
   6   1   6      186.38      185.60      5.69 o
   7   1   6      287.85      322.32      7.80 o
   8   1   6       98.79       95.66     10.48 o
  -8   2   6       68.53       68.27     11.91 o
  -7   2   6        0.51        0.00      4.29 o
  -6   2   6        0.70        1.30      1.85 o
  -5   2   6        0.40        1.53      1.73 o
  -4   2   6      560.87      529.56     11.30 o
  -3   2   6     2144.74     2025.07     31.11 o
  -2   2   6      852.48      813.35     11.92 o
  -1   2   6      754.07      717.54     11.13 o
   0   2   6      271.44      247.20      5.46 o
   1   2   6      213.66      233.23      5.10 o
   2   2   6        9.81       12.36      1.50 o
   3   2   6      244.55      257.00      5.50 o
   4   2   6       21.60       19.53      2.08 o
   5   2   6      281.30      264.42      6.30 o
   6   2   6      499.32      508.68      9.75 o
   7   2   6      133.68      138.01      5.99 o
   8   2   6       94.07      123.59     13.14 o
  -9   3   6       73.07       60.22      6.22 o
  -8   3   6       13.40       15.51      3.93 o
  -7   3   6        3.15        0.00      2.14 o
  -6   3   6       12.75        8.98      2.86 o
  -5   3   6       27.87       35.09      3.27 o
  -4   3   6      412.20      381.61      9.64 o
  -3   3   6      896.92      823.66     15.34 o
  -2   3   6     2289.80     2254.28     28.70 o
  -1   3   6     1523.45     1478.07     20.15 o
   0   3   6       51.21       36.25      2.45 o
   1   3   6       59.06       65.69      2.61 o
   2   3   6        2.20        1.40      1.16 o
   3   3   6       91.11       84.83      3.34 o
   4   3   6      171.72      149.67      6.81 o
   5   3   6       77.39       75.68      4.39 o
   6   3   6      107.45      110.18      5.22 o
   7   3   6      109.84      119.26      5.96 o
  -8   4   6       35.20       31.62      5.09 o
  -7   4   6       12.69       13.32      3.03 o
  -6   4   6        5.93        1.75      2.77 o
  -5   4   6        7.11        8.33      2.32 o
  -4   4   6      177.74      181.62      6.37 o
  -3   4   6      914.40      893.88     16.60 o
  -2   4   6     1184.38     1094.30     19.11 o
  -1   4   6      487.82      452.20      9.54 o
   0   4   6       85.59       74.43      3.79 o
   1   4   6       73.56       77.89      2.96 o
   2   4   6      244.01      238.18      7.13 o
   3   4   6       97.37       94.14      3.64 o
   4   4   6      511.00      507.35      9.25 o
   5   4   6       27.49       29.11      2.82 o
   6   4   6      123.10      136.58      6.03 o
   7   4   6      111.64      114.53      7.05 o
  -8   5   6       41.71       39.12      4.94 o
  -7   5   6        5.92        8.06      2.66 o
  -6   5   6        3.32        4.76      2.75 o
  -5   5   6       18.91       22.22      2.98 o
  -4   5   6      296.44      298.07      8.44 o
  -3   5   6     1002.25      934.50     19.50 o
  -2   5   6      972.10      899.36     16.83 o
  -1   5   6      435.46      415.57      8.04 o
   0   5   6      149.16      135.66      3.80 o
   1   5   6      199.31      206.55      5.21 o
   2   5   6        0.70        0.19      1.34 o
   3   5   6        1.79        4.10      1.65 o
   4   5   6      172.09      176.11      5.34 o
   5   5   6      238.53      212.31      7.89 o
   6   5   6        2.47        3.26      2.41 o
  -8   6   6        9.84        5.79      3.06 o
  -7   6   6      166.04      160.10      7.08 o
  -6   6   6        5.50        0.79      2.24 o
  -5   6   6       75.65       68.57      4.66 o
  -4   6   6        6.00        6.91      2.21 o
  -3   6   6      515.74      542.55     12.36 o
  -2   6   6     1120.73     1080.88     19.75 o
  -1   6   6     1129.61     1119.18     16.93 o
   0   6   6      727.69      685.30     10.58 o
   1   6   6      200.21      192.98      5.04 o
   2   6   6        7.63        7.04      1.81 o
   3   6   6      610.42      605.48     11.40 o
   4   6   6      166.79      161.97      7.32 o
   5   6   6        1.33        0.00      2.29 o
   6   6   6       44.29       60.08      6.91 o
  -8   7   6       46.38       44.73      5.61 o
  -7   7   6        8.03        3.40      2.85 o
  -6   7   6        2.83        3.76      2.53 o
  -5   7   6       99.77       97.47      5.52 o
  -4   7   6       43.60       41.25      3.81 o
  -3   7   6      238.76      223.76      7.60 o
  -2   7   6     1224.93     1234.60     22.31 o
  -1   7   6      741.83      730.55     15.26 o
   0   7   6      428.77      421.95      7.81 o
   1   7   6       82.48       79.50      3.49 o
   2   7   6      120.92      106.02      4.69 o
   3   7   6      146.42      139.74      5.64 o
   4   7   6       20.59       20.43      3.21 o
   5   7   6       64.16       77.88      5.10 o
  -7   8   6        2.15        3.25      3.87 o
  -6   8   6        9.63        6.65      4.56 o
  -5   8   6       30.92       35.54      3.97 o
  -4   8   6      200.13      203.28      7.62 o
  -3   8   6      291.44      266.60      8.70 o
  -2   8   6      856.16      845.24     17.48 o
  -1   8   6      716.16      697.13     15.31 o
   0   8   6      170.41      159.93      4.83 o
   1   8   6       55.19       46.98      3.03 o
   2   8   6      126.40      120.16      5.55 o
   3   8   6        7.90        7.07      3.26 o
   4   8   6       12.78       19.34      3.33 o
  -7   9   6        0.16        4.97      5.12 o
  -6   9   6        3.89        4.16      3.41 o
  -5   9   6        0.33        0.00      2.51 o
  -4   9   6      229.09      227.55      8.42 o
  -3   9   6      256.08      254.56      9.79 o
  -2   9   6      313.68      294.16      9.47 o
  -1   9   6      267.86      268.81      9.82 o
   0   9   6       13.92       16.21      4.44 o
   1   9   6       12.30        9.73      2.56 o
   2   9   6        3.21        0.64      2.25 o
   3   9   6       14.87       14.57      3.09 o
  -5  10   6       58.57       48.49      7.80 o
  -4  10   6      169.33      170.42      7.75 o
  -3  10   6      224.46      221.63      8.65 o
  -2  10   6       25.31       29.95      4.06 o
  -1  10   6       62.31       79.79      9.19 o
   0  10   6       94.72      120.82     14.52 o
   1  10   6        7.48        8.36      2.76 o
   2  10   6        1.01        3.29      2.60 o
  -4  11   6       81.41       90.79     10.27 o
  -3  11   6      116.68      130.13      7.31 o
  -2  11   6       45.11       56.16      6.37 o
  -1  11   6       26.88       25.43      8.33 o
   0  11   6      121.15      121.46      9.39 o
   1 -12   7        0.58        7.40      6.55 o
   2 -12   7       23.14       31.70      8.63 o
   3 -12   7       33.66       35.80      6.37 o
   4 -12   7       16.05       21.07      7.84 o
  -1 -11   7      104.99      103.64     11.97 o
   0 -11   7       42.96       54.83      9.24 o
   1 -11   7        4.22        1.64      4.16 o
   2 -11   7       60.48       60.17      7.40 o
   3 -11   7       29.02       35.55      6.23 o
   4 -11   7       34.04       52.50      6.54 o
   5 -11   7       32.06       37.82      5.51 o
  -3 -10   7       80.65       83.72     12.54 o
  -2 -10   7      249.25      234.97     12.40 o
  -1 -10   7      252.01      281.73     13.14 o
   0 -10   7        6.08        0.60      3.95 o
   1 -10   7       52.22       51.49      6.49 o
   2 -10   7       70.66       63.70      6.78 o
   3 -10   7       53.04       65.68      6.94 o
   4 -10   7       54.02       56.87      5.82 o
   5 -10   7       79.85       84.42      8.58 o
   6 -10   7      112.27      121.36      7.15 o
  -4  -9   7       85.87      110.38      6.94 o
  -3  -9   7      161.95      177.18     10.91 o
  -2  -9   7      109.28      111.67      8.71 o
  -1  -9   7      175.67      177.52     10.10 o
   0  -9   7       37.84       38.73      9.91 o
   1  -9   7       40.16       37.10      5.52 o
   2  -9   7      147.97      134.39      8.42 o
   3  -9   7       46.98       55.06      4.83 o
   4  -9   7       84.63       91.50      5.91 o
   5  -9   7      279.30      253.44      9.22 o
   6  -9   7       88.72       88.54      6.03 o
   7  -9   7       38.08       37.58      4.78 o
  -5  -8   7       35.97       45.98      4.34 o
  -4  -8   7       66.15       68.81      4.65 o
  -3  -8   7      411.25      407.60      9.63 o
  -2  -8   7      210.57      208.05     32.79 o
  -1  -8   7       19.75       22.04      4.84 o
   0  -8   7        0.68        0.17      3.13 o
   1  -8   7       34.30       34.07      4.99 o
   2  -8   7        2.47        1.32      2.53 o
   3  -8   7      191.48      188.36      7.41 o
   4  -8   7      483.36      472.44     18.58 o
   5  -8   7      107.05      119.76      6.37 o
   6  -8   7       62.00       71.08      5.39 o
   7  -8   7       16.31       17.49      3.84 o
  -5  -7   7       40.17       48.58      4.14 o
  -4  -7   7       61.54       67.75      4.31 o
  -3  -7   7      100.47      110.21      4.83 o
  -2  -7   7      222.02      216.53      6.22 o
  -1  -7   7       38.06       43.07      6.96 o
   0  -7   7      258.06      263.31     10.57 o
   1  -7   7       50.11       56.17      4.23 o
   2  -7   7      584.15      546.68     12.77 o
   3  -7   7      240.71      236.14      8.01 o
   4  -7   7      117.87      118.26      7.78 o
   5  -7   7      300.08      290.98      9.19 o
   6  -7   7       83.71      102.77      7.56 o
   7  -7   7        8.70       11.47      6.22 o
   8  -7   7        5.64        9.47      3.70 o
  -6  -6   7        7.03        6.56      4.34 o
  -5  -6   7       83.95       85.06      5.03 o
  -4  -6   7      230.70      230.13      6.78 o
  -3  -6   7       14.06       17.01      2.96 o
  -2  -6   7       65.66       77.23      9.75 o
  -1  -6   7      488.98      486.24     10.93 o
   0  -6   7      193.28      182.55      8.31 o
   1  -6   7       36.08       43.18      8.43 o
   2  -6   7       23.85       21.53      3.13 o
   3  -6   7      657.39      651.92     14.05 o
   4  -6   7      742.39      753.05     15.71 o
   5  -6   7       46.22       40.03      4.01 o
   6  -6   7       28.81       33.59      4.00 o
   7  -6   7      106.24      106.82      5.97 o
   8  -6   7       24.86       25.36      4.27 o
  -6  -5   7       37.16       35.43      4.76 o
  -5  -5   7       18.86       26.38      5.93 o
  -4  -5   7       92.53       93.25      4.46 o
  -3  -5   7      194.13      209.81      8.46 o
  -2  -5   7      671.36      706.45     11.97 o
  -1  -5   7     1043.98     1080.14     15.89 o
   0  -5   7       42.63       44.28      3.43 o
   1  -5   7        1.11        1.61      1.75 o
   2  -5   7      187.40      197.28      6.66 o
   3  -5   7      574.24      557.23     12.40 o
   4  -5   7      308.45      297.04      8.62 o
   5  -5   7      329.64      300.00      9.42 o
   6  -5   7      107.11      104.90      5.53 o
   7  -5   7       76.58       75.04      7.39 o
   8  -5   7       44.91       41.18      4.63 o
  -7  -4   7        2.70        2.85      3.17 o
  -6  -4   7       25.60       28.81      6.14 o
  -5  -4   7       75.80       70.09      5.54 o
  -4  -4   7      129.65      139.51      4.97 o
  -3  -4   7      755.62      758.77     12.67 o
  -2  -4   7      487.27      492.07     11.30 o
  -1  -4   7      411.79      421.64      9.61 o
   0  -4   7      534.83      526.23      9.35 o
   1  -4   7       39.85       48.25      2.69 o
   2  -4   7      447.90      468.29     17.27 o
   3  -4   7      768.42      757.16     14.91 o
   4  -4   7      289.28      296.59      8.52 o
   5  -4   7      111.80      100.15      7.89 o
   6  -4   7      242.03      244.56      8.17 o
   7  -4   7      200.66      204.64      7.84 o
   8  -4   7       50.55       45.92      6.11 o
  -7  -3   7        0.14        0.00      3.05 o
  -6  -3   7       30.05       29.40      4.51 o
  -5  -3   7      335.16      311.46     14.82 o
  -4  -3   7      580.88      589.71     15.34 o
  -3  -3   7      702.87      372.39     10.85 o
  -2  -3   7      962.10      983.19     13.09 o
  -1  -3   7       31.23       22.21      1.84 o
   0  -3   7       94.49      118.63      3.41 o
   1  -3   7        0.27        0.36      1.13 o
   2  -3   7      103.24       97.44      3.63 o
   3  -3   7     1179.95     1159.94     20.13 o
   4  -3   7      229.88      244.14      7.53 o
   5  -3   7       96.08       98.94      4.98 o
   6  -3   7      457.57      457.11     11.56 o
   7  -3   7      137.20      143.37      6.83 o
   8  -3   7        6.67        7.19      3.28 o
  -7  -2   7        0.61        0.00      3.09 o
  -6  -2   7       43.72       47.18      5.00 o
  -5  -2   7      235.61      257.87     11.85 o
  -4  -2   7      867.47      841.69     21.42 o
  -3  -2   7     1102.92     1090.03     14.09 o
  -2  -2   7      270.53      258.14      5.36 o
  -1  -2   7       40.84       48.87      2.76 o
   0  -2   7        0.68        0.00      0.75 o
   1  -2   7        7.68        9.80      1.90 o
   2  -2   7       78.90       72.51      3.78 o
   3  -2   7      260.42      247.39      6.01 o
   4  -2   7      408.12      405.45     11.96 o
   5  -2   7      164.50      169.17      6.36 o
   6  -2   7      456.06      469.13     15.12 o
   7  -2   7      203.07      204.47      7.85 o
   8  -2   7        0.15        1.31      3.12 o
  -8  -1   7        4.15        1.43      2.89 o
  -7  -1   7        6.07        3.90      2.81 o
  -6  -1   7       63.01       61.61      5.37 o
  -5  -1   7      249.93      267.12     10.37 o
  -4  -1   7      741.93      743.62     14.17 o
  -3  -1   7      958.85      912.43     14.77 o
  -2  -1   7       30.49       19.07      3.72 o
  -1  -1   7      227.59      252.39      5.76 o
   0  -1   7       26.17       22.84      1.75 o
   1  -1   7      164.24      199.79      5.67 o
   2  -1   7      250.56      210.10      4.68 o
   3  -1   7      237.72      241.62      5.80 o
   4  -1   7      237.42      223.19      5.23 o
   5  -1   7      110.38      107.54      8.44 o
   6  -1   7      232.74      221.94      7.74 o
   7  -1   7      347.40      365.47     10.79 o
   8  -1   7       10.61       20.76      4.50 o
  -8   0   7        2.13        0.00      2.68 o
  -7   0   7       14.70       16.71      3.78 o
  -6   0   7        0.51        0.90      2.47 o
  -5   0   7      127.32      131.58      7.53 o
  -4   0   7     1101.49     1104.30     19.25 o
  -3   0   7      943.19      919.59     16.38 o
  -2   0   7       47.23       41.51      4.40 o
  -1   0   7       15.49       11.37      1.60 o
   0   0   7      187.85      202.79     11.01 o
   1   0   7      241.40      284.03      7.76 o
   2   0   7      335.84      340.87      8.75 o
   3   0   7      471.03      442.19      7.62 o
   4   0   7      220.97      208.88      5.85 o
   5   0   7      424.76      436.86      8.24 o
   6   0   7      100.04       95.97      5.55 o
   7   0   7      141.68      140.04     12.49 o
   8   0   7       85.30       92.54      8.56 o
  -8   1   7        0.22        0.00      2.91 o
  -7   1   7       17.80        6.78      5.07 o
  -6   1   7        9.03        7.74      3.19 o
  -5   1   7      343.62      323.16     10.99 o
  -4   1   7      384.34      392.30      9.45 o
  -3   1   7      936.09      925.73     17.16 o
  -2   1   7     1121.65     1098.42     25.34 o
  -1   1   7      175.60      149.07      5.45 o
   0   1   7        3.31        5.21      1.09 o
   1   1   7        1.07        0.00      0.87 o
   2   1   7       67.11       53.85      2.56 o
   3   1   7      319.63      309.95      7.43 o
   4   1   7      174.71      170.16      8.17 o
   5   1   7      401.53      388.68      7.83 o
   6   1   7      499.21      482.48      9.50 o
   7   1   7      115.36      117.93      5.68 o
  -8   2   7       11.30       11.31      3.77 o
  -7   2   7        3.33        6.48      4.45 o
  -6   2   7        6.61        7.62      2.38 o
  -5   2   7       93.15       87.50     10.28 o
  -4   2   7     1025.54      973.10     17.89 o
  -3   2   7     1782.43     1722.94     27.74 o
  -2   2   7     1321.83     1189.70     19.29 o
  -1   2   7      160.67      153.06      4.23 o
   0   2   7       31.76       27.45      2.20 o
   1   2   7       35.06       35.63      2.07 o
   2   2   7      207.14      214.53      4.91 o
   3   2   7      948.16      915.05     13.07 o
   4   2   7      313.88      298.18      6.62 o
   5   2   7      111.50      108.16      4.34 o
   6   2   7      253.84      253.93      7.71 o
   7   2   7       43.95       38.93      4.11 o
  -8   3   7        7.16        1.95      4.91 o
  -7   3   7       43.41       40.46     16.11 o
  -6   3   7       82.71       86.75      5.05 o
  -5   3   7      114.95      123.33      7.77 o
  -4   3   7      536.10      511.13     11.61 o
  -3   3   7     1125.25     1079.33     19.34 o
  -2   3   7     1415.09     1381.24     23.21 o
  -1   3   7      316.47      316.20      6.73 o
   0   3   7       27.82       29.68      1.89 o
   1   3   7      362.41      349.02      6.48 o
   2   3   7      163.72      161.49      4.41 o
   3   3   7      167.80      153.09      4.51 o
   4   3   7     1170.10     1137.41     16.11 o
   5   3   7      264.66      264.23      6.71 o
   6   3   7        4.27        6.68      2.51 o
   7   3   7       47.17       51.86      4.42 o
  -8   4   7       11.17        7.80      4.73 o
  -7   4   7        1.40        0.00      2.28 o
  -6   4   7      230.27      233.54     11.51 o
  -5   4   7       67.99       66.50      4.48 o
  -4   4   7      512.37      502.58     11.83 o
  -3   4   7     1325.66     1233.98     21.66 o
  -2   4   7      424.26      428.64     10.31 o
  -1   4   7      246.03      261.87      7.00 o
   0   4   7       77.77       81.18      2.99 o
   1   4   7      288.05      301.40      6.15 o
   2   4   7      463.77      457.46      8.24 o
   3   4   7      338.88      335.93      7.33 o
   4   4   7        9.59       12.83      2.18 o
   5   4   7      115.64      111.94      4.70 o
   6   4   7      144.48      140.82      6.26 o
  -8   5   7       19.05       11.11      3.57 o
  -7   5   7       20.61       22.12      3.53 o
  -6   5   7       26.84       24.82      3.43 o
  -5   5   7       64.38       63.55      4.49 o
  -4   5   7       97.22       97.67      5.17 o
  -3   5   7     1202.71     1182.30     21.38 o
  -2   5   7      828.77      812.65     16.20 o
  -1   5   7      152.07      135.97      4.45 o
   0   5   7        7.61        5.61      1.45 o
   1   5   7      854.68      813.03     12.12 o
   2   5   7      144.50      141.19      4.50 o
   3   5   7       13.13       11.41      2.04 o
   4   5   7      230.80      243.49      6.55 o
   5   5   7      274.60      301.35      8.58 o
   6   5   7       13.37       15.26      3.21 o
  -8   6   7        2.26        0.00      3.31 o
  -7   6   7        0.12        4.23      4.26 o
  -6   6   7       66.16       66.92      5.85 o
  -5   6   7      518.18      500.01     16.92 o
  -4   6   7       92.96       86.65      5.20 o
  -3   6   7       50.99       51.72      4.14 o
  -2   6   7      646.78      621.41     13.78 o
  -1   6   7      305.14      289.30      8.69 o
   0   6   7       29.06       33.67      2.40 o
   1   6   7      199.42      213.50      5.51 o
   2   6   7        0.79        0.00      1.43 o
   3   6   7        3.75        3.70      2.20 o
   4   6   7      157.31      177.24      6.52 o
   5   6   7      251.26      261.46      8.34 o
  -7   7   7        8.44        8.32      3.21 o
  -6   7   7       19.27       14.47      3.43 o
  -5   7   7      285.92      305.93      9.66 o
  -4   7   7      470.24      439.98     11.63 o
  -3   7   7       52.68       50.16      5.01 o
  -2   7   7      346.78      340.45      9.91 o
  -1   7   7      144.41      153.25      6.63 o
   0   7   7        0.07        2.65      1.74 o
   1   7   7        3.01        1.24      1.51 o
   2   7   7       55.78       58.00      3.46 o
   3   7   7       39.29       49.16      4.56 o
   4   7   7      187.86      182.59      6.96 o
   5   7   7      206.31      206.78     11.49 o
  -7   8   7       14.96       17.44      6.14 o
  -6   8   7      227.31      220.84      8.65 o
  -5   8   7       97.60       99.54      5.99 o
  -4   8   7      128.75      135.88      6.66 o
  -3   8   7       42.28       53.90      4.68 o
  -2   8   7      135.87      148.10      7.12 o
  -1   8   7      678.10      661.22     15.16 o
   0   8   7       15.85       14.39      3.11 o
   1   8   7      163.66      168.63      5.27 o
   2   8   7       59.64       67.06      6.08 o
   3   8   7       51.12       50.58      4.20 o
   4   8   7      130.83      124.53     15.07 o
  -6   9   7      164.14      170.91      9.68 o
  -5   9   7      247.40      240.65      9.16 o
  -4   9   7       76.79       79.16      5.66 o
  -3   9   7       91.71       94.65      5.91 o
  -2   9   7       93.45       95.45      6.00 o
  -1   9   7       94.85      102.04      6.09 o
   0   9   7       11.41        7.86      3.00 o
   1   9   7       50.41       52.42      4.76 o
   2   9   7      109.01      110.18      7.23 o
   3   9   7       52.74       59.73      5.36 o
  -5  10   7      183.81      193.81      9.92 o
  -4  10   7      165.08      171.22      8.13 o
  -3  10   7       99.00       90.74      6.17 o
  -2  10   7       50.22       57.35      8.85 o
  -1  10   7        7.63        4.33      3.10 o
   0  10   7        0.62        0.00      2.53 o
   1  10   7        7.91        5.86      4.17 o
  -3  11   7       45.30       55.10      5.59 o
  -2  11   7        1.02        0.00      3.09 o
  -1  11   7        3.58        1.60      3.21 o
  -1 -11   8       16.31        7.65      7.45 o
   0 -11   8        4.77        4.06      7.11 o
   1 -11   8       22.21       31.17      6.38 o
   2 -11   8       43.20       39.65      6.45 o
   3 -11   8      112.66      103.89      8.79 o
   4 -11   8      103.44      107.49     12.50 o
  -2 -10   8       27.13       42.10     11.32 o
  -1 -10   8       14.79       13.25      5.38 o
   0 -10   8       10.37        0.00      4.10 o
   1 -10   8       20.35       20.10      5.34 o
   2 -10   8       32.50       31.81      5.73 o
   3 -10   8      228.04      231.46     11.59 o
   4 -10   8      153.46      132.40      7.39 o
   5 -10   8       82.01       79.37      6.10 o
   6 -10   8       15.79       23.85      4.39 o
  -3  -9   8      175.76      163.62     11.47 o
  -2  -9   8       26.50       20.85      5.64 o
  -1  -9   8        6.77        2.66      6.17 o
   0  -9   8        1.29        0.13      3.61 o
   1  -9   8      172.52      176.15      9.87 o
   2  -9   8      191.62      196.73     10.18 o
   3  -9   8       35.77       47.05      4.88 o
   4  -9   8      239.44      246.03      9.39 o
   5  -9   8      179.90      174.89      7.97 o
   6  -9   8       19.69       16.95      4.67 o
  -4  -8   8       96.92      103.74      5.51 o
  -3  -8   8       66.17       73.94     11.37 o
  -2  -8   8      150.61      174.63     10.16 o
  -1  -8   8        4.67        2.48      3.74 o
   0  -8   8      210.77      208.19     10.23 o
   1  -8   8       31.40       33.54      5.26 o
   2  -8   8       73.18       68.93      6.46 o
   3  -8   8      384.28      367.47     10.87 o
   4  -8   8      315.14      304.72      9.91 o
   5  -8   8      116.73      137.40      7.15 o
   6  -8   8       18.70       16.52      3.73 o
   7  -8   8       10.16        9.57      4.12 o
  -5  -7   8      119.86      124.24      6.62 o
  -4  -7   8      138.66      143.97      5.86 o
  -3  -7   8       25.59       32.52      3.26 o
  -2  -7   8        0.30        0.00      3.88 o
  -1  -7   8        9.81        8.75      5.14 o
   0  -7   8        6.37        6.17      3.39 o
   1  -7   8       90.20       92.72      6.84 o
   2  -7   8      439.06      423.92     12.00 o
   3  -7   8      100.00       93.41      5.52 o
   4  -7   8      170.42      172.67      8.66 o
   5  -7   8      237.25      227.67      8.43 o
   6  -7   8       10.25       10.00      3.64 o
   7  -7   8        0.27        0.00      3.27 o
  -5  -6   8      107.22      105.93      6.99 o
  -4  -6   8      146.25      159.37      7.04 o
  -3  -6   8       42.32       45.89      3.51 o
  -2  -6   8        6.00        4.21      2.77 o
  -1  -6   8       41.68       44.41      3.64 o
   0  -6   8       45.74       42.79      7.15 o
   1  -6   8      399.35      390.60     12.69 o
   2  -6   8      210.46      214.34      7.51 o
   3  -6   8      166.12      168.50      6.88 o
   4  -6   8       56.01       62.15      4.67 o
   5  -6   8      142.40      125.88      6.40 o
   6  -6   8       78.84       83.46      5.65 o
   7  -6   8        8.97        4.50      3.01 o
  -6  -5   8       90.27       87.42     12.27 o
  -5  -5   8      111.12      106.22      7.10 o
  -4  -5   8       13.32       22.26      2.87 o
  -3  -5   8       47.77       44.46      3.24 o
  -2  -5   8      146.79      145.78      4.96 o
  -1  -5   8       45.88       48.07      6.70 o
   0  -5   8       18.39       19.60      2.92 o
   1  -5   8      812.00      794.74     28.52 o
   2  -5   8      530.66      534.25     12.23 o
   3  -5   8       31.41       26.60      3.66 o
   4  -5   8        7.21        6.76      2.42 o
   5  -5   8      649.62      644.34     14.75 o
   6  -5   8      454.24      429.72     11.66 o
   7  -5   8       13.01       18.15      3.65 o
   8  -5   8        4.12        2.86      3.60 o
  -6  -4   8       48.81       51.07      5.61 o
  -5  -4   8      137.97      126.68      7.23 o
  -4  -4   8      385.22      388.47     12.32 o
  -3  -4   8      189.06      188.15      5.69 o
  -2  -4   8       11.57       12.77      2.17 o
  -1  -4   8        8.65        6.71      3.01 o
   0  -4   8       71.82       69.12      3.87 o
   1  -4   8      873.42      894.38     16.75 o
   2  -4   8      168.09      163.73      6.13 o
   3  -4   8        2.78        1.36      2.07 o
   4  -4   8       95.36       91.32      5.22 o
   5  -4   8      684.11      644.36     17.83 o
   6  -4   8      565.97      527.90     13.04 o
   7  -4   8        0.22        0.82      2.56 o
   8  -4   8       26.58       15.60      8.97 o
  -7  -3   8        0.42        0.00      2.88 o
  -6  -3   8       58.57       54.17      5.53 o
  -5  -3   8      409.13      384.67     12.75 o
  -4  -3   8      641.85      637.65     23.71 o
  -3  -3   8      183.82      186.93      6.55 o
  -2  -3   8       29.30       30.07      2.74 o
  -1  -3   8        8.92        9.46      1.61 o
   0  -3   8      266.11      262.89      5.53 o
   1  -3   8      451.09      424.39      9.66 o
   2  -3   8       87.69       86.40      4.46 o
   3  -3   8       58.86       59.25      4.04 o
   4  -3   8      752.36      743.65     28.01 o
   5  -3   8      633.36      594.93     13.45 o
   6  -3   8      292.51      287.39      9.16 o
   7  -3   8        0.20        2.44      2.75 o
   8  -3   8      108.87      119.84      6.97 o
  -7  -2   8        6.22        2.46      4.33 o
  -6  -2   8       92.55      101.38      8.09 o
  -5  -2   8      648.36      641.21     24.79 o
  -4  -2   8      777.21      799.99     20.07 o
  -3  -2   8       59.65       62.26      3.57 o
  -2  -2   8       78.22       89.05      4.55 o
  -1  -2   8        1.39        2.08      1.45 o
   0  -2   8       25.16       18.41      1.83 o
   1  -2   8      471.95      474.22      8.84 o
   2  -2   8      818.52      800.16     11.55 o
   3  -2   8      323.12      299.39     17.33 o
   4  -2   8      462.77      453.24     10.83 o
   5  -2   8      151.57      154.66      6.36 o
   6  -2   8       13.58       15.25      3.07 o
   7  -2   8       70.12       79.96      5.68 o
   8  -2   8       10.56        6.76      3.53 o
  -7  -1   8       54.15       60.15      5.93 o
  -6  -1   8      311.42      287.79     11.14 o
  -5  -1   8      386.33      425.08     14.04 o
  -4  -1   8      208.59      219.32      9.24 o
  -3  -1   8      135.10      134.64      5.09 o
  -2  -1   8        0.69        1.90      1.38 o
  -1  -1   8       16.48       12.73      1.63 o
   0  -1   8       32.02       28.44      2.05 o
   1  -1   8      333.87      300.76      5.95 o
   2  -1   8     1532.34     1387.95     36.36 o
   3  -1   8      905.11      877.23     12.54 o
   4  -1   8       65.92       56.64      3.39 o
   5  -1   8       60.90       54.19      5.06 o
   6  -1   8       20.23       25.88      3.66 o
   7  -1   8        4.97        4.76      3.08 o
   8  -1   8        0.06        4.16      4.43 o
  -8   0   8       18.40       15.58      6.28 o
  -7   0   8       88.16       88.50     12.32 o
  -6   0   8       64.50       73.18      7.78 o
  -5   0   8      247.06      258.89     13.99 o
  -4   0   8      342.33      334.40     10.14 o
  -3   0   8      151.13      137.93      5.30 o
  -2   0   8       21.51       25.25      3.27 o
  -1   0   8       55.05       56.99      2.56 o
   0   0   8       79.86       85.23      4.49 o
   1   0   8      225.85      213.99      4.83 o
   2   0   8      713.35      652.48     10.00 o
   3   0   8      636.32      628.63     13.63 o
   4   0   8       59.72       65.80      3.72 o
   5   0   8       56.41       63.43      3.45 o
   6   0   8       73.48       73.17      5.14 o
   7   0   8       21.71       20.47      3.90 o
  -8   1   8       35.75       26.74      4.83 o
  -7   1   8       68.95       72.63      6.77 o
  -6   1   8       43.06       44.21      5.46 o
  -5   1   8       80.71       99.70      6.05 o
  -4   1   8      262.20      260.88      7.77 o
  -3   1   8      520.15      499.44     11.21 o
  -2   1   8      312.19      310.30      8.60 o
  -1   1   8       47.62       52.21      2.71 o
   0   1   8      349.83      346.11      6.33 o
   1   1   8      286.30      272.22      5.62 o
   2   1   8      291.95      282.47      5.96 o
   3   1   8      776.66      729.58     11.20 o
   4   1   8      297.40      307.01      7.86 o
   5   1   8        3.80        4.86      1.84 o
   6   1   8       76.68       76.80      4.15 o
   7   1   8       60.05       54.94      8.80 o
  -8   2   8        3.79        7.05      6.07 o
  -7   2   8      137.57      126.05      8.63 o
  -6   2   8       85.84       88.13      5.12 o
  -5   2   8       41.61       45.68      5.45 o
  -4   2   8      511.25      500.77     11.68 o
  -3   2   8      314.76      312.15      8.67 o
  -2   2   8      221.64      207.76      7.45 o
  -1   2   8        2.77        2.41      1.34 o
   0   2   8      141.26      142.62      4.63 o
   1   2   8       28.16       29.20      2.10 o
   2   2   8      886.55      853.62     12.38 o
   3   2   8      897.59      915.33     13.45 o
   4   2   8      280.40      270.79      6.53 o
   5   2   8      121.13      123.85      7.84 o
   6   2   8       12.12       11.72      2.50 o
   7   2   8       15.55       14.34      4.82 o
  -8   3   8       17.65       15.85      4.50 o
  -7   3   8       43.57       47.83      6.02 o
  -6   3   8      228.32      223.91      7.95 o
  -5   3   8      132.87      133.57      9.16 o
  -4   3   8      325.11      336.42      9.34 o
  -3   3   8      848.07      853.29     16.78 o
  -2   3   8       54.74       64.35      5.70 o
  -1   3   8        3.42        3.53      1.54 o
   0   3   8      707.44      665.38     10.04 o
   1   3   8      603.83      574.53      9.33 o
   2   3   8        4.31        4.12      1.60 o
   3   3   8      515.88      524.63      9.39 o
   4   3   8      962.66      942.56     14.43 o
   5   3   8       74.04       67.30      3.86 o
   6   3   8        3.73        6.23      2.36 o
  -8   4   8       14.67       16.88      7.32 o
  -7   4   8       68.57       81.76      9.78 o
  -6   4   8      313.39      302.14      9.61 o
  -5   4   8      201.08      180.25      7.02 o
  -4   4   8       19.14       28.48      7.15 o
  -3   4   8      918.68      892.80     17.57 o
  -2   4   8      368.48      368.19      9.81 o
  -1   4   8      689.61      625.53     14.01 o
   0   4   8      524.22      544.65      8.94 o
   1   4   8        9.82       15.50      1.96 o
   2   4   8      199.03      178.97      5.06 o
   3   4   8      720.30      689.54     11.52 o
   4   4   8      334.11      352.76      7.99 o
   5   4   8      106.64      104.76      4.77 o
   6   4   8        5.94        2.06      2.49 o
  -7   5   8      162.05      160.42      7.66 o
  -6   5   8      190.89      182.33      7.54 o
  -5   5   8      372.04      350.71     19.11 o
  -4   5   8       66.75       68.93      4.80 o
  -3   5   8       40.23       46.28      3.94 o
  -2   5   8       10.26        8.95      2.46 o
  -1   5   8      456.49      413.00     10.74 o
   0   5   8       43.34       48.42      3.29 o
   1   5   8        3.25        2.39      1.50 o
   2   5   8       75.09       76.13      3.64 o
   3   5   8      464.65      456.36      9.11 o
   4   5   8      632.14      610.08     11.74 o
   5   5   8       62.08       62.38      4.59 o
  -7   6   8      117.52      113.37      6.64 o
  -6   6   8      228.54      232.03     10.31 o
  -5   6   8      229.21      224.83      8.39 o
  -4   6   8      202.14      202.25      7.72 o
  -3   6   8       35.97       31.99      3.73 o
  -2   6   8        1.69        4.14      2.30 o
  -1   6   8        0.18        0.00      1.95 o
   0   6   8       62.07       57.21      5.72 o
   1   6   8        5.14        7.17      2.37 o
   2   6   8      168.91      167.22      6.18 o
   3   6   8      294.90      292.46      7.30 o
   4   6   8      157.58      174.09      6.73 o
   5   6   8       92.46       96.83      6.37 o
  -7   7   8       92.24       91.58      7.64 o
  -6   7   8      274.88      266.81      9.46 o
  -5   7   8       47.43       50.31      4.73 o
  -4   7   8        4.61        2.07      3.46 o
  -3   7   8       25.53       27.07      3.74 o
  -2   7   8       11.40       12.06      4.22 o
  -1   7   8       26.52       28.98      3.78 o
   0   7   8        1.98        1.43      3.02 o
   1   7   8      108.32      113.44      4.34 o
   2   7   8      175.31      177.17      5.64 o
   3   7   8      139.95      130.22      5.27 o
   4   7   8      147.80      155.57      6.82 o
  -6   8   8      159.06      155.14      7.77 o
  -5   8   8      133.29      140.67     10.50 o
  -4   8   8       29.08       33.72      4.25 o
  -3   8   8       16.33       16.61      3.40 o
  -2   8   8       18.57       23.47      3.78 o
  -1   8   8       21.46       15.25      3.34 o
   0   8   8       24.19       29.10      3.91 o
   1   8   8      144.14      135.76      6.97 o
   2   8   8      119.62      140.69     12.83 o
   3   8   8      107.07      113.46     14.40 o
  -5   9   8      125.15      151.28     14.44 o
  -4   9   8      138.58      137.38      7.95 o
  -3   9   8       63.18       63.47      7.84 o
  -2   9   8        7.19        6.44      2.93 o
  -1   9   8        1.90        0.00      3.90 o
   0   9   8       28.93       26.12      4.25 o
   1   9   8      138.91      162.95      8.87 o
   2   9   8      122.29      119.65      6.75 o
  -4  10   8       87.47       80.65      8.45 o
  -3  10   8       15.03       20.50      4.57 o
  -2  10   8        5.66        3.81      3.17 o
  -1  10   8        4.03        1.69      3.20 o
   0  10   8       62.92       62.07      6.61 o
   1 -11   9      111.40       88.88     12.87 o
   2 -11   9       60.06       59.01     10.50 o
   3 -11   9       80.15       97.82     12.69 o
  -1 -10   9       70.98       65.66     15.79 o
   0 -10   9       49.24       37.35      6.71 o
   1 -10   9       14.01       16.07      5.21 o
   2 -10   9       81.19       99.95      8.71 o
   3 -10   9       88.55       94.22     17.80 o
   4 -10   9       50.04       45.09      6.29 o
   5 -10   9       10.66        3.67      4.56 o
  -3  -9   9       10.81        8.65      5.07 o
  -2  -9   9        0.27        0.00      4.34 o
  -1  -9   9       10.93        7.55      4.57 o
   0  -9   9       67.48       76.99      7.73 o
   1  -9   9      193.55      207.38     23.72 o
   2  -9   9       86.66       87.12      7.74 o
   3  -9   9       35.62       43.92      6.19 o
   4  -9   9      114.64      108.89      6.79 o
   5  -9   9       22.89       16.79      4.16 o
   6  -9   9        0.76        1.17      5.07 o
  -4  -8   9       36.26       36.52      4.77 o
  -3  -8   9        1.07        0.00      4.13 o
  -2  -8   9        0.07        0.25      4.27 o
  -1  -8   9      100.01      112.66      8.52 o
   0  -8   9      326.20      326.78     13.09 o
   1  -8   9        2.53        4.14      3.66 o
   2  -8   9       35.16       39.78      5.70 o
   3  -8   9      354.12      343.62     10.77 o
   4  -8   9      161.03      170.70      7.98 o
   5  -8   9       14.83       12.42      3.93 o
   6  -8   9        7.44        4.74      3.19 o
  -4  -7   9       31.42       35.57      4.15 o
  -3  -7   9       11.71        4.45      4.23 o
  -2  -7   9       56.56       60.45      6.54 o
  -1  -7   9      161.86      168.76      9.21 o
   0  -7   9      229.68      253.75     10.94 o
   1  -7   9      229.36      228.95     10.27 o
   2  -7   9       15.61       12.70      3.22 o
   3  -7   9       74.85       79.50      5.83 o
   4  -7   9      281.24      284.74      9.54 o
   5  -7   9       71.81       73.69      6.33 o
   6  -7   9        6.73        1.30      2.96 o
   7  -7   9       18.66       20.58      4.47 o
  -5  -6   9       93.50       95.64     10.09 o
  -4  -6   9       17.63       13.83      3.67 o
  -3  -6   9       24.90       19.50      3.11 o
  -2  -6   9       37.48       37.49      5.76 o
  -1  -6   9      128.33      135.56      7.81 o
   0  -6   9      285.06      301.55     11.36 o
   1  -6   9      105.54       98.07      5.54 o
   2  -6   9       53.29       59.21      8.28 o
   3  -6   9      205.94      204.30      7.80 o
   4  -6   9      111.91      113.91      6.14 o
   5  -6   9       61.41       53.55      4.89 o
   6  -6   9        0.07        2.27      3.62 o
   7  -6   9       28.70       27.24      4.21 o
  -6  -5   9      147.23      146.43     12.52 o
  -5  -5   9       52.00       48.47      7.83 o
  -4  -5   9        5.31        0.29      3.04 o
  -3  -5   9        2.11        1.32      1.95 o
  -2  -5   9        1.54        0.00      1.72 o
  -1  -5   9      276.21      268.11     13.19 o
   0  -5   9      350.71      334.80     14.70 o
   1  -5   9       59.58       67.06      4.56 o
   2  -5   9       45.66       46.35      8.15 o
   3  -5   9      283.48      272.34      8.66 o
   4  -5   9      144.77      146.95      6.74 o
   5  -5   9        9.82       15.23      3.84 o
   6  -5   9       18.00       18.26      3.52 o
   7  -5   9       37.48       34.74      4.57 o
  -6  -4   9       56.69       47.36      5.64 o
  -5  -4   9       42.10       35.82      4.64 o
  -4  -4   9       32.14       35.38      4.38 o
  -3  -4   9        1.97        0.08      3.79 o
  -2  -4   9       20.28       26.15      2.75 o
  -1  -4   9      101.67      101.86      8.63 o
   0  -4   9      238.80      233.77     11.20 o
   1  -4   9      189.30      192.37      6.84 o
   2  -4   9      208.39      220.11     13.64 o
   3  -4   9      236.94      216.46      7.54 o
   4  -4   9      202.68      185.89      7.24 o
   5  -4   9       20.07       25.66      3.51 o
   6  -4   9       15.86       15.86      3.44 o
   7  -4   9       11.00       12.63      3.47 o
  -6  -3   9       26.94       19.47      4.21 o
  -5  -3   9       42.54       53.10      8.53 o
  -4  -3   9      113.52      118.56      7.32 o
  -3  -3   9       87.02       76.58     11.40 o
  -2  -3   9       46.40       41.32      5.52 o
  -1  -3   9      231.73      224.99      6.04 o
   0  -3   9      141.38      155.30      4.43 o
   1  -3   9      332.33      328.55      8.82 o
   2  -3   9      656.86      613.79     13.21 o
   3  -3   9      169.68      167.45      6.47 o
   4  -3   9       71.66       69.87      5.86 o
   5  -3   9       92.02       96.18      5.84 o
   6  -3   9        2.16        0.00      2.43 o
   7  -3   9       13.62       11.93      3.46 o
  -7  -2   9       45.52       42.85      8.63 o
  -6  -2   9       37.37       36.20      6.92 o
  -5  -2   9      125.85      120.63      7.81 o
  -4  -2   9      161.35      168.50     16.18 o
  -3  -2   9       54.06       43.25      4.79 o
  -2  -2   9       56.36       49.32      3.20 o
  -1  -2   9      188.06      203.41      8.47 o
   0  -2   9      244.33      234.55      5.44 o
   1  -2   9      607.11      585.93      9.50 o
   2  -2   9      897.40      880.43     14.47 o
   3  -2   9      560.40      527.61     24.84 o
   4  -2   9      126.35      129.81      5.75 o
   5  -2   9        3.84        5.12      2.69 o
   6  -2   9       46.22       49.89      4.70 o
   7  -2   9       24.43       26.92      4.17 o
  -7  -1   9       74.73       74.30     10.32 o
  -6  -1   9      100.78       97.51     10.42 o
  -5  -1   9      125.69      142.84      8.40 o
  -4  -1   9       96.33      104.91      6.97 o
  -3  -1   9       13.94       17.79      3.81 o
  -2  -1   9      102.40      104.15      7.89 o
  -1  -1   9      315.70      316.74      8.27 o
   0  -1   9      129.90      122.35      7.73 o
   1  -1   9      564.14      555.43      9.21 o
   3  -1   9      595.55      598.31     11.54 o
   4  -1   9        2.69        0.00      1.91 o
   5  -1   9        0.33        0.00      1.97 o
   6  -1   9        0.43        0.00      2.53 o
   7  -1   9       55.86       50.43      5.09 o
  -7   0   9      115.17      114.61     11.77 o
  -6   0   9        6.79        8.58      4.00 o
  -5   0   9       74.04       60.49     11.14 o
  -4   0   9      140.04      138.30      5.80 o
  -3   0   9        0.35        0.00      1.81 o
  -2   0   9       32.50       30.10      3.42 o
  -1   0   9      371.60      369.08      7.98 o
   0   0   9      349.43      353.54      9.54 o
   1   0   9      730.84      698.75     10.66 o
   2   0   9     1313.42     1243.14     16.64 o
   3   0   9      191.17      196.25      5.25 o
   4   0   9        0.95        0.00      1.78 o
   5   0   9       35.69       34.53      3.76 o
   6   0   9        0.36        0.46      2.53 o
   7   0   9        2.31        1.20      2.98 o
  -7   1   9      135.55      135.75     13.70 o
  -6   1   9       85.30      107.96      7.99 o
  -5   1   9        2.61        3.26      2.23 o
  -4   1   9       29.01       24.59      3.19 o
  -3   1   9        0.08        1.35      1.88 o
  -2   1   9        0.83        0.00      2.06 o
  -1   1   9        6.19        8.87      1.72 o
   0   1   9     1326.81     1319.45     18.33 o
   1   1   9      502.47      484.07      8.38 o
   2   1   9      115.02      108.49      3.91 o
   3   1   9      356.12      368.38      7.46 o
   4   1   9       45.02       53.31      3.31 o
   5   1   9        4.88        3.44      1.99 o
   6   1   9        0.53        2.46      2.70 o
   7   1   9       25.08       25.97      5.69 o
  -7   2   9       96.30      110.92      8.56 o
  -6   2   9      131.20      129.91      8.46 o
  -5   2   9        7.37        9.81      2.66 o
  -4   2   9       57.05       58.03      7.19 o
  -3   2   9      123.51      122.00      5.72 o
  -2   2   9      602.82      592.40     13.56 o
  -1   2   9      455.38      434.03     11.23 o
   0   2   9        5.46        6.30      1.75 o
   1   2   9      194.46      205.26      5.09 o
   2   2   9      431.82      433.28      8.11 o
   3   2   9      135.51      129.90      4.52 o
   4   2   9      177.03      166.83      5.36 o
   5   2   9      111.90       99.50      4.59 o
   6   2   9        2.76        3.88      2.43 o
  -7   3   9       94.55      107.72     11.54 o
  -6   3   9       87.14       98.26      5.75 o
  -5   3   9       88.34       93.05      5.44 o
  -4   3   9        3.10        3.23      2.93 o
  -3   3   9        3.66        4.79      2.32 o
  -2   3   9       73.46       75.80      4.65 o
  -1   3   9       90.60       86.46      7.57 o
   0   3   9       47.12       52.52      2.75 o
   1   3   9      272.61      267.76      6.03 o
   2   3   9      158.97      164.15      5.28 o
   3   3   9      620.47      599.33     11.07 o
   4   3   9      486.43      464.95      9.42 o
   5   3   9        4.49        1.37      2.13 o
   6   3   9       45.88       49.34      3.98 o
  -7   4   9      202.37      208.47      8.54 o
  -6   4   9      222.73      238.27     13.16 o
  -5   4   9      173.39      182.32      7.39 o
  -4   4   9       56.23       48.17      4.31 o
  -3   4   9      378.50      388.48     10.62 o
  -2   4   9       21.82       17.66      3.02 o
  -1   4   9       19.57       22.43      3.47 o
   0   4   9       11.84       13.59      2.95 o
   1   4   9      541.73      540.11      9.47 o
   2   4   9     1096.87     1003.72     14.87 o
   3   4   9      215.69      209.97      6.12 o
   4   4   9      148.02      152.87      6.84 o
   5   4   9       19.27       17.30      3.60 o
  -7   5   9      156.23      159.67      7.63 o
  -6   5   9      169.30      185.40      7.89 o
  -5   5   9       33.80       30.28      3.86 o
  -4   5   9        6.41        3.98      2.71 o
  -3   5   9       59.51       64.92      4.72 o
  -2   5   9        8.55        4.19      3.93 o
  -1   5   9        1.03        0.00      2.00 o
   0   5   9      423.66      388.11     11.23 o
   1   5   9      570.65      575.16     10.09 o
   2   5   9      275.14      270.55      6.70 o
   3   5   9      208.90      208.61      6.83 o
   4   5   9       80.30       92.60      5.23 o
   5   5   9        0.14        0.00      2.39 o
  -7   6   9       70.77       76.46      6.14 o
  -6   6   9      104.47      111.12      6.56 o
  -5   6   9       45.79       48.61      4.78 o
  -4   6   9        2.82        0.00      2.17 o
  -3   6   9       12.62        7.10      2.61 o
  -2   6   9        0.37        1.35      2.10 o
  -1   6   9       27.43       35.06      5.00 o
   0   6   9      501.65      489.04     16.51 o
   1   6   9      458.13      425.69      8.64 o
   2   6   9      131.38      151.80      6.20 o
   3   6   9       51.98       66.73      4.03 o
   4   6   9       38.15       39.64      3.67 o
  -6   7   9      113.38      123.27      7.30 o
  -5   7   9      121.45      117.35      6.74 o
  -4   7   9        2.77        1.92      2.49 o
  -3   7   9       41.95       39.64      5.43 o
  -2   7   9      127.32      117.27      6.51 o
  -1   7   9       59.17       56.34      4.91 o
   0   7   9       51.37       69.73      6.31 o
   1   7   9      191.35      195.52     10.82 o
   2   7   9      185.25      182.29      6.00 o
   3   7   9       63.49       67.44      4.50 o
  -5   8   9       86.19       90.49      6.33 o
  -4   8   9        4.69        2.64      3.01 o
  -3   8   9       14.81        9.45      3.20 o
  -2   8   9       11.72       12.30      3.52 o
  -1   8   9       54.94       59.41      7.36 o
   0   8   9      120.14      120.65      6.85 o
   1   8   9      121.72      141.72     13.49 o
   2   8   9      115.62      112.58      6.94 o
  -4   9   9       36.02       47.98      5.12 o
  -3   9   9        0.30        0.88      2.93 o
  -2   9   9       25.62       26.03      4.35 o
  -1   9   9       23.74       41.09      4.98 o
   0   9   9      103.57      116.17     12.13 o
   1   9   9      186.69      190.93     17.94 o
   0 -10  10       57.69       47.80     10.50 o
   1 -10  10        5.98       13.62      7.61 o
   2 -10  10       48.26       48.82     10.09 o
   3 -10  10        3.23        0.00      5.70 o
  -2  -9  10       59.96       60.43      8.07 o
  -1  -9  10       13.65       20.36      7.03 o
   0  -9  10       74.45       81.19      8.11 o
   1  -9  10       89.83      123.67      9.30 o
   2  -9  10        5.19        6.77      4.47 o
   3  -9  10        5.36        2.51      3.69 o
   4  -9  10        7.48        2.49      3.24 o
   5  -9  10        5.84        3.38      4.58 o
  -3  -8  10        8.84       11.33      5.27 o
  -2  -8  10       54.64       53.11      7.24 o
  -1  -8  10      133.91      126.15     15.08 o
   0  -8  10       49.26       62.96      7.05 o
   1  -8  10       40.28       68.57     12.46 o
   2  -8  10       70.99       82.62      7.43 o
   3  -8  10       23.23       18.65      4.19 o
   4  -8  10       23.70       28.31      5.71 o
   5  -8  10        9.75       12.31      3.81 o
  -4  -7  10        0.37        0.00      3.89 o
  -3  -7  10       26.10       19.94      5.48 o
  -2  -7  10      119.94      121.46     10.45 o
  -1  -7  10       50.13       53.47      6.26 o
   0  -7  10       33.01       47.60      5.83 o
   1  -7  10      245.76      254.12     11.28 o
   2  -7  10      233.54      225.77      8.64 o
   3  -7  10       31.69       30.74      4.26 o
   4  -7  10        0.18        4.01      3.01 o
   5  -7  10        2.14        1.31      3.05 o
   6  -7  10       25.03       29.38      5.29 o
  -4  -6  10        3.54        0.78      2.87 o
  -3  -6  10      161.20      170.07      8.62 o
  -2  -6  10      102.57      108.68      7.76 o
  -1  -6  10        6.98        9.77      3.85 o
   0  -6  10       77.24       88.87      7.04 o
   1  -6  10      553.25      554.53     16.54 o
   2  -6  10      467.51      448.02     12.01 o
   3  -6  10       13.23       14.30      4.92 o
   4  -6  10       34.36       28.49      3.99 o
   5  -6  10       49.97       47.80      4.98 o
   6  -6  10       39.42       51.90      6.70 o
  -5  -5  10        5.13        8.15      4.50 o
  -4  -5  10       26.25       34.25      4.97 o
  -3  -5  10      110.70      132.90      7.26 o
  -2  -5  10       55.00       54.21      5.75 o
  -1  -5  10        5.73        5.77      3.23 o
   0  -5  10      292.69      271.42     10.72 o
   1  -5  10      949.98      927.66     18.52 o
   2  -5  10      293.61      316.25      9.60 o
   3  -5  10       15.66       10.34      4.05 o
   4  -5  10       47.58       33.75      4.10 o
   5  -5  10       27.72       28.47      4.22 o
   6  -5  10       23.36       27.86      4.15 o
   7  -5  10       65.61       71.66      9.82 o
  -5  -4  10        2.66        0.00      3.00 o
  -4  -4  10        0.65        0.77      2.72 o
  -3  -4  10       49.27       51.18      5.21 o
  -2  -4  10       60.88       69.38      4.02 o
  -1  -4  10       82.55       77.18      7.67 o
   0  -4  10      473.39      484.29     11.65 o
   1  -4  10      557.43      544.85     13.84 o
   2  -4  10       91.25       93.97      5.35 o
   3  -4  10        1.53        0.55      2.00 o
   4  -4  10       17.69       11.11      2.95 o
   5  -4  10       34.12       31.01      5.43 o
   6  -4  10       27.90       29.88      4.21 o
   7  -4  10       17.46       20.18      6.63 o
  -6  -3  10        0.21        0.00      2.66 o
  -5  -3  10        1.44        0.00      2.93 o
  -4  -3  10        2.24        2.67      3.19 o
  -3  -3  10        4.24        4.77      3.20 o
  -2  -3  10      164.64      174.58      8.21 o
  -1  -3  10      218.66      203.65      7.63 o
   0  -3  10      163.62      165.09      5.43 o
   1  -3  10      412.46      428.61     10.72 o
   2  -3  10      270.90      269.69      8.34 o
   3  -3  10       21.57       21.87      3.37 o
   4  -3  10        4.75        1.81      2.86 o
   5  -3  10        9.99        9.11      4.03 o
   6  -3  10       81.88       75.31      5.62 o
   7  -3  10       90.35      100.40     10.86 o
  -6  -2  10        8.08        8.75      3.85 o
  -5  -2  10       87.40       80.13      6.94 o
  -4  -2  10        0.76        0.00      2.97 o
  -3  -2  10       87.40       87.11     12.70 o
  -2  -2  10      206.05      220.40     17.76 o
  -1  -2  10      277.62      319.67     14.03 o
   0  -2  10       42.42       38.20      3.02 o
   1  -2  10      156.12      143.97     13.44 o
   2  -2  10      553.90      547.94     12.51 o
   3  -2  10      321.22      309.78      9.09 o
   4  -2  10        0.37        0.00      2.00 o
   5  -2  10      137.29      126.07      6.30 o
   6  -2  10       58.50       67.90      5.42 o
   7  -2  10       68.18       70.45      9.40 o
  -6  -1  10       18.13       19.31      4.81 o
  -5  -1  10        7.65        3.83      3.59 o
  -4  -1  10        0.92        0.00      5.06 o
  -3  -1  10       85.26       87.17      6.73 o
  -2  -1  10       57.00       57.24      4.36 o
  -1  -1  10      451.95      459.33     15.86 o
   0  -1  10      555.69      535.46      9.21 o
   1  -1  10       73.02       83.05      6.28 o
   2  -1  10      600.74      561.56     14.88 o
   3  -1  10      259.33      248.48      7.91 o
   4  -1  10       21.23       19.44      3.19 o
   5  -1  10       76.47       80.84      6.18 o
   6  -1  10      108.64      117.41      6.55 o
  -7   0  10      103.73       90.31     11.34 o
  -6   0  10       16.14       14.66      5.00 o
  -5   0  10       20.32       19.12      7.42 o
  -4   0  10        0.23        0.00      2.10 o
  -3   0  10       70.67       69.27      4.45 o
  -2   0  10      410.08      429.63     11.31 o
  -1   0  10       62.72       72.79      4.86 o
   0   0  10      330.25      330.68      9.71 o
   1   0  10      578.29      579.96      9.75 o
   2   0  10      232.03      250.35      6.04 o
   3   0  10      206.41      191.76      5.48 o
   4   0  10        0.33        0.18      2.64 o
   5   0  10      183.48      176.33      7.34 o
   6   0  10      141.00      136.40      9.66 o
  -7   1  10       64.37       67.14      9.96 o
  -6   1  10       42.26       40.85      6.00 o
  -5   1  10        6.66        8.30      3.84 o
  -4   1  10      121.14      116.30      6.92 o
  -3   1  10       52.06       57.35      4.22 o
  -2   1  10      191.14      191.22     11.34 o
  -1   1  10      500.64      511.05     12.57 o
   0   1  10      523.76      516.47     10.36 o
   1   1  10       22.34       25.50      2.36 o
   2   1  10       12.90       15.15      2.96 o
   3   1  10      358.33      330.83     10.42 o
   4   1  10       11.26       10.76      2.27 o
   5   1  10      126.70      119.94      6.39 o
   6   1  10      126.03      127.96      8.98 o
  -7   2  10       66.42       74.47     10.53 o
  -6   2  10       22.99       24.77      5.22 o
  -5   2  10       31.41       31.36      4.04 o
  -4   2  10      210.91      183.84      7.19 o
  -3   2  10        1.74        0.76      2.11 o
  -2   2  10       30.10       30.49      3.87 o
  -1   2  10      674.44      664.18     15.19 o
   0   2  10      176.16      171.86      5.81 o
   1   2  10      264.84      254.04      6.01 o
   2   2  10       70.24       61.50      3.34 o
   3   2  10       14.48       18.88      2.95 o
   4   2  10       31.37       28.45      2.94 o
   5   2  10       62.98       76.03      9.49 o
   6   2  10       91.79      100.34      8.26 o
  -7   3  10       79.95       83.26     10.86 o
  -6   3  10       11.87       10.36      3.26 o
  -5   3  10       49.86       45.61      5.42 o
  -4   3  10      110.49      101.54      6.23 o
  -3   3  10       24.21       22.76      3.34 o
  -2   3  10       27.80       23.41      4.44 o
  -1   3  10      409.62      396.97     11.74 o
   0   3  10      718.78      689.00     15.81 o
   1   3  10        8.26       10.23      1.98 o
   2   3  10       61.04       59.81      3.45 o
   3   3  10      159.37      156.63      6.90 o
   4   3  10       12.99       11.56      2.49 o
   5   3  10       29.75       36.41      4.27 o
  -6   4  10       37.59       30.03      4.26 o
  -5   4  10        7.25        5.27      2.78 o
  -4   4  10       11.46        9.60      2.90 o
  -3   4  10        2.26        0.99      2.29 o
  -2   4  10       71.09       66.55      4.90 o
  -1   4  10      511.12      490.38     13.05 o
   0   4  10      512.51      510.47     13.42 o
   1   4  10      122.74      129.23      6.13 o
   2   4  10       43.23       51.47      3.70 o
   3   4  10       42.14       40.43      3.27 o
   4   4  10        9.57        5.75      2.25 o
   5   4  10       28.04       36.09      3.66 o
  -6   5  10       14.06       11.81      3.45 o
  -5   5  10        1.78        0.08      2.50 o
  -4   5  10        0.96        0.22      2.41 o
  -3   5  10        6.03        5.39      2.73 o
  -2   5  10      175.30      161.75      7.27 o
  -1   5  10      274.55      273.67      9.36 o
   0   5  10      383.15      398.03     11.92 o
   1   5  10      352.97      332.85     10.89 o
   2   5  10      103.86       98.54      4.68 o
   3   5  10        0.51        0.00      1.83 o
   4   5  10        4.47        4.80      2.38 o
  -6   6  10       46.45       41.25      7.17 o
  -5   6  10       22.92       23.11      3.84 o
  -4   6  10       21.79       18.05      3.55 o
  -3   6  10      115.88      113.73      6.35 o
  -2   6  10       95.67      101.78     11.99 o
  -1   6  10      211.63      209.08      8.28 o
   0   6  10      376.71      368.10     14.83 o
   1   6  10      325.74      313.09     13.45 o
   2   6  10       51.89       57.72      3.79 o
   3   6  10        7.12        3.28      2.21 o
  -5   7  10        9.95       14.82      3.71 o
  -4   7  10        3.89        0.00      2.76 o
  -3   7  10      105.12       93.52      7.39 o
  -2   7  10      120.36      110.55      6.66 o
  -1   7  10      152.59      175.52     10.00 o
   0   7  10      381.52      385.16     11.95 o
   1   7  10      192.40      216.56     12.09 o
   2   7  10        2.23        0.00      2.97 o
  -4   8  10        8.36        6.05      4.41 o
  -3   8  10       59.82       71.97      6.05 o
  -2   8  10      146.06      170.56      8.23 o
  -1   8  10      111.53      116.94      8.13 o
   0   8  10       84.17       77.08      7.66 o
   1   8  10       93.08       91.21      7.59 o
   0  -9  11      105.45      126.41      9.78 o
   1  -9  11       19.12       22.63      5.80 o
   2  -9  11       12.83       15.37     10.37 o
   3  -9  11        3.06        9.98      6.80 o
  -2  -8  11        4.39        1.61      4.57 o
  -1  -8  11       73.28      101.68      8.61 o
   0  -8  11      116.34      113.07     10.03 o
   1  -8  11       33.85       34.17      6.02 o
   2  -8  11        0.19        0.00      3.66 o
   3  -8  11        1.58        0.00      3.58 o
   4  -8  11        6.23        6.42      3.75 o
  -2  -7  11        3.48        1.04      3.74 o
  -1  -7  11       95.18       98.22      7.97 o
   0  -7  11      265.90      267.08     12.00 o
   1  -7  11       72.58       69.30      6.92 o
   2  -7  11        1.70        0.00      3.14 o
   3  -7  11        9.43       15.98      3.93 o
   4  -7  11       50.11       51.31      8.11 o
   5  -7  11       57.68       61.75      7.36 o
  -4  -6  11       35.89       43.69      5.82 o
  -2  -6  11       23.17       17.34      4.86 o
  -1  -6  11      124.24      124.19      8.32 o
   0  -6  11      296.23      309.98     12.31 o
   1  -6  11      137.04      142.09      8.52 o
   2  -6  11        9.15       17.75      3.63 o
   3  -6  11       15.95       18.28      4.92 o
   4  -6  11       95.08      107.47      6.51 o
   5  -6  11      118.64      123.95      7.28 o
  -4  -5  11       14.63       12.75      4.85 o
  -3  -5  11       35.57       31.04      4.59 o
  -1  -5  11      153.96      168.41      8.75 o
   0  -5  11      226.05      228.07     21.33 o
   1  -5  11      225.26      224.55      8.27 o
   2  -5  11        1.77        2.76      2.64 o
   3  -5  11      112.82       97.72      9.57 o
   4  -5  11      127.31      122.10      6.84 o
   5  -5  11       60.25       59.95      6.78 o
   6  -5  11       62.58       66.04      9.34 o
  -5  -4  11       18.14       12.73      4.16 o
  -4  -4  11       44.04       36.37      4.92 o
  -3  -4  11       40.88       41.62      5.28 o
  -2  -4  11      163.04      172.58      8.64 o
  -1  -4  11      230.13      229.66      9.62 o
   0  -4  11      112.77      117.21      6.01 o
   1  -4  11      163.39      167.26      6.99 o
   2  -4  11       11.83        9.98      3.38 o
   3  -4  11       92.57       94.67      8.81 o
   4  -4  11      186.86      168.00      9.89 o
   5  -4  11       97.72      112.89      6.94 o
   6  -4  11       49.65       64.70      6.40 o
  -5  -3  11        7.93        5.68      4.97 o
  -4  -3  11       29.80       34.72      5.22 o
  -3  -3  11      142.64      155.87      8.68 o
  -2  -3  11      241.38      257.77     10.77 o
  -1  -3  11      197.69      202.96      6.20 o
   0  -3  11        1.24        0.00      4.22 o
   1  -3  11       48.59       47.83      6.00 o
   2  -3  11       88.53       86.30      5.26 o
   3  -3  11       94.32       87.32      8.53 o
   4  -3  11       61.75       62.63      5.64 o
   5  -3  11       42.84       54.05      5.69 o
   6  -3  11      101.02       97.80      7.31 o
  -5  -2  11        1.11        1.98      3.69 o
  -4  -2  11        2.03        8.00      4.00 o
  -3  -2  11      291.08      287.86     11.64 o
  -2  -2  11      294.72      311.45     11.82 o
  -1  -2  11       70.51       77.78      5.10 o
   0  -2  11       55.00       61.53      4.96 o
   1  -2  11        2.26        5.01      2.43 o
   2  -2  11       63.88       50.79      5.42 o
   3  -2  11       42.74       40.93      3.92 o
   4  -2  11      132.86      132.76      6.42 o
   5  -2  11      172.27      163.52      7.42 o
   6  -2  11       65.37       76.56      7.47 o
  -6  -1  11        0.00        0.00      4.81 o
  -5  -1  11       59.29       53.64      6.52 o
  -4  -1  11       79.31       79.64      7.08 o
  -3  -1  11       84.71       88.12     12.34 o
  -2  -1  11      177.31      177.62      7.24 o
  -1  -1  11       51.75       46.89      4.45 o
   0  -1  11       31.20       31.93      2.74 o
   1  -1  11       83.75       83.62      4.41 o
   2  -1  11      232.36      205.03     11.36 o
   3  -1  11       26.25       28.18      4.35 o
   4  -1  11      194.20      200.89      7.74 o
   5  -1  11      227.56      242.87     15.66 o
   6  -1  11       81.74       83.82      9.67 o
  -6   0  11        5.95        4.38      4.36 o
  -5   0  11       66.50       70.32      8.03 o
  -4   0  11       32.57       31.04      5.19 o
  -3   0  11       99.85      106.88      5.64 o
  -2   0  11      570.41      592.47     14.26 o
  -1   0  11       27.01       36.40      4.20 o
   0   0  11        4.08        6.42      2.08 o
   1   0  11      490.95      464.26      8.79 o
   2   0  11       71.10       64.44      3.55 o
   3   0  11        8.47        8.00      2.71 o
   4   0  11      172.39      183.01      9.53 o
   5   0  11      215.27      214.87      8.37 o
   6   0  11       44.73       55.87      8.47 o
  -6   1  11       23.19       16.93      5.25 o
  -5   1  11       41.22       36.03      5.73 o
  -4   1  11       35.68       40.47      4.37 o
  -3   1  11       11.40        9.91      2.93 o
  -2   1  11      130.00      132.07      6.82 o
  -1   1  11     1123.63     1085.07     21.44 o
   0   1  11      295.57      295.59     10.89 o
   1   1  11       13.59       13.82      2.14 o
   2   1  11        0.24        1.40      1.91 o
   3   1  11      107.51      110.93      5.94 o
   4   1  11       71.93       62.44      4.28 o
   5   1  11       98.95       97.52      6.19 o
  -6   2  11       11.52        5.43      4.68 o
  -5   2  11       24.09       19.81      3.66 o
  -4   2  11        1.22        3.70      2.51 o
  -3   2  11      170.54      169.07      7.23 o
  -2   2  11      538.05      565.18     15.08 o
  -1   2  11      319.80      300.30      9.96 o
   0   2  11      184.99      181.93      7.87 o
   1   2  11       13.72       12.95      2.15 o
   2   2  11       45.63       57.03      4.46 o
   3   2  11       59.74       62.47      5.84 o
   4   2  11       44.78       49.81      4.91 o
   5   2  11       66.60       76.07      5.17 o
  -6   3  11        0.01        0.00      4.95 o
  -5   3  11       11.78       11.92      3.46 o
  -4   3  11       23.93       34.85      4.20 o
  -3   3  11      368.63      377.52     15.54 o
  -2   3  11      603.33      582.43     18.38 o
  -1   3  11      309.44      292.97     10.13 o
   0   3  11       52.60       58.01      5.17 o
   1   3  11       22.13       16.30      2.98 o
   2   3  11       36.20       36.32      3.03 o
   3   3  11        8.41       12.56      2.65 o
   4   3  11        4.61        5.14      2.34 o
  -6   4  11       12.22       10.91     10.78 o
  -5   4  11        1.01        0.00      2.58 o
  -4   4  11      163.13      173.08     10.20 o
  -3   4  11      202.60      211.76      8.45 o
  -2   4  11      104.34       96.38      7.48 o
  -1   4  11      155.33      161.88     18.25 o
   0   4  11      170.24      171.96      8.12 o
   1   4  11       19.82       19.05      3.97 o
   2   4  11       18.28       18.33      2.61 o
   3   4  11       17.49       18.64      2.86 o
   4   4  11       40.55       48.36      3.91 o
  -5   5  11       17.87       22.31      3.95 o
  -4   5  11       57.00       57.96      5.22 o
  -3   5  11      126.81      121.99      6.76 o
  -2   5  11       89.84       93.84      6.18 o
  -1   5  11      200.02      219.81     16.90 o
   0   5  11      173.73      183.54      9.28 o
   1   5  11       21.00       23.16      4.35 o
   2   5  11        0.07        0.00      2.23 o
   3   5  11       29.09       27.49      3.27 o
  -5   6  11       14.22       18.29      4.68 o
  -4   6  11       26.98       19.00      3.94 o
  -3   6  11       52.54       52.20      5.06 o
  -2   6  11      183.18      186.21      8.40 o
  -1   6  11      274.24      278.64     10.14 o
   0   6  11      172.36      166.73     10.96 o
   1   6  11       25.66       26.21      4.73 o
   2   6  11        3.94        2.82      5.79 o
  -4   7  11       45.60       57.12     10.61 o
  -3   7  11      161.41      163.10     10.08 o
  -2   7  11      137.79      141.42     12.96 o
  -1   7  11       91.73      107.87      7.03 o
   0   7  11      139.03      157.79      8.14 o
   1   7  11       35.02       30.10      9.07 o
   0  -8  12        7.27       11.12      4.95 o
   1  -8  12        0.79        0.00      3.78 o
   2  -8  12       24.64       28.50      7.97 o
   3  -8  12       64.66       57.45      9.94 o
  -2  -7  12       45.31       37.67      8.90 o
  -1  -7  12        1.89        3.90      4.42 o
   0  -7  12        8.56        7.78     10.57 o
   1  -7  12        1.68        1.45      3.68 o
   2  -7  12       22.44       22.34      5.11 o
   3  -7  12       64.76       72.26      6.06 o
   4  -7  12       56.80       59.19      7.50 o
  -1  -6  12        3.19        0.05      3.45 o
   0  -6  12        5.51        4.46      3.86 o
   1  -6  12        6.79        0.92      3.34 o
   2  -6  12       21.94       31.14      4.46 o
   3  -6  12       44.85       52.33      5.27 o
   4  -6  12       75.86       82.13      6.30 o
  -1  -5  12       10.87        9.11      3.84 o
   0  -5  12       23.04       18.42      4.26 o
   1  -5  12       59.07       52.86      4.84 o
   2  -5  12       47.96       42.13      4.56 o
   3  -5  12      189.16      194.81     12.27 o
   4  -5  12       62.66       89.36      6.33 o
   5  -5  12       65.43       58.95      9.13 o
  -4  -4  12      106.06      106.89     10.90 o
  -3  -4  12      129.06      118.95      8.99 o
   0  -4  12        2.60        2.37      3.16 o
   1  -4  12       35.98       33.74      4.06 o
   2  -4  12        0.65        3.47      2.58 o
   3  -4  12       93.71       96.99      6.14 o
   4  -4  12      197.54      203.84     10.74 o
   5  -4  12       51.91       57.30     11.10 o
  -4  -3  12       34.55       33.73      6.80 o
  -3  -3  12      122.41      116.67      8.16 o
  -2  -3  12      171.64      189.69     11.52 o
   0  -3  12        2.40        0.06      2.43 o
   1  -3  12       65.52       81.72      5.20 o
   2  -3  12       67.19       68.36      5.84 o
   3  -3  12       80.93       85.47      8.21 o
   4  -3  12      109.67      127.46      7.21 o
   5  -3  12       35.60       29.90      4.83 o
  -5  -2  12       16.10       13.10      5.06 o
  -4  -2  12       46.86       46.22      6.14 o
  -3  -2  12      216.51      221.48     11.00 o
  -2  -2  12      116.11      124.92      9.48 o
  -1  -2  12        3.78        0.00      2.54 o
   0  -2  12       11.57       12.21      6.47 o
   1  -2  12        5.21        7.01      2.71 o
   2  -2  12       81.75       75.65      6.30 o
   3  -2  12       35.45       33.37      3.84 o
   4  -2  12      153.81      145.78      6.92 o
   5  -2  12       77.28       76.06     12.19 o
  -5  -1  12       49.38       57.34      6.99 o
  -4  -1  12      138.91      132.26      9.09 o
  -3  -1  12       37.94       43.95      5.83 o
  -2  -1  12      120.19      110.13      6.27 o
  -1  -1  12      121.57      140.44      7.10 o
   0  -1  12       28.19       24.30      4.16 o
   1  -1  12       19.50       15.61      2.59 o
   2  -1  12       54.65       54.59      4.33 o
   3  -1  12       41.89       36.11      4.65 o
   4  -1  12       49.29       49.08      4.68 o
   5  -1  12      132.48      162.30     12.29 o
  -5   0  12       23.61       30.69      5.86 o
  -4   0  12       42.88       33.92      5.66 o
  -3   0  12      163.98      161.83      7.18 o
  -2   0  12       81.30       84.87      5.89 o
  -1   0  12      121.58      113.57      6.53 o
   0   0  12       65.86       56.66      7.96 o
   1   0  12       33.93       38.41      3.04 o
   2   0  12      104.16       96.23      4.39 o
   3   0  12      113.19      112.21      6.40 o
   4   0  12       96.28      107.17      7.95 o
   5   0  12       53.86       43.10      7.70 o
  -5   1  12       50.18       49.04      6.77 o
  -4   1  12      140.74      151.62      7.89 o
  -3   1  12       50.62       54.29      4.77 o
  -2   1  12      133.12      138.16      7.23 o
  -1   1  12      278.19      283.42      9.96 o
   0   1  12       23.08       23.51      4.11 o
   1   1  12       73.78       69.29      4.43 o
   2   1  12      104.22      119.80      5.62 o
   3   1  12       87.77       92.69      6.21 o
   4   1  12       81.52       85.78      5.75 o
  -5   2  12       63.67       67.68     16.39 o
  -4   2  12      182.00      180.74      8.07 o
  -3   2  12      113.05      109.95      7.63 o
  -2   2  12      203.20      217.95      9.00 o
  -1   2  12      187.59      188.17     11.20 o
   0   2  12       12.90       11.82      3.74 o
   1   2  12      109.30      106.80      6.83 o
   2   2  12      165.81      172.65      5.64 o
   3   2  12      107.23      123.57      5.13 o
   4   2  12       79.86       81.30      5.15 o
  -5   3  12       43.05       53.61      8.04 o
  -4   3  12       99.07       94.36      6.23 o
  -3   3  12      158.45      155.49      7.52 o
  -2   3  12      173.02      183.53      9.62 o
  -1   3  12       99.11       91.01      6.54 o
   0   3  12        2.68        3.13      3.04 o
   1   3  12       38.61       39.98      5.54 o
   2   3  12      127.61      127.56      5.75 o
   3   3  12      141.19      154.86      5.80 o
  -5   4  12       98.39      115.54      8.26 o
  -4   4  12       73.60       92.88      6.35 o
  -3   4  12      143.95      157.15      7.78 o
  -2   4  12       92.89      101.46      7.39 o
  -1   4  12       10.09       16.38      4.12 o
   0   4  12        1.84        0.00      3.16 o
   1   4  12       25.53       20.85      4.36 o
   2   4  12       47.50       58.50      6.02 o
   3   4  12       90.09       96.83      5.79 o
  -4   5  12      123.87      138.85      8.99 o
  -3   5  12       99.05      109.32      6.94 o
  -2   5  12       12.13        8.59      3.47 o
  -1   5  12        2.97        6.13      3.14 o
   0   5  12       20.64       18.43      4.62 o
   1   5  12        4.56       10.73      3.90 o
   2   5  12       70.55       78.85     11.65 o
  -3   6  12       46.80       67.70     11.11 o
  -2   6  12       42.23       49.53      6.25 o
  -1   6  12        9.23       10.57      3.63 o
   0   6  12        8.58        1.08      6.59 o
   0  -6  13       54.88       43.34      6.10 o
   1  -6  13        6.18       11.02      4.32 o
   2  -6  13       16.67       28.02      5.40 o
   3  -6  13      116.59      120.74     22.40 o
   0  -5  13       12.73       16.59      4.52 o
   1  -5  13       16.07       26.45      4.93 o
   2  -5  13       26.28       26.09      4.32 o
   3  -5  13       82.37       83.63      6.29 o
   0  -4  13       13.81       15.89      5.64 o
   1  -4  13      129.59      130.61      6.87 o
   2  -4  13       57.79       66.26      6.85 o
   3  -4  13       43.43       40.72      4.76 o
   4  -4  13       58.23       45.14      5.51 o
  -3  -3  13       25.02       27.56      5.19 o
  -2  -3  13      118.17       87.49     10.36 o
   0  -3  13       55.33       53.35      9.63 o
   1  -3  13       82.10       87.59      5.71 o
   2  -3  13      171.45      158.90      7.45 o
   3  -3  13       49.51       49.68      4.67 o
   4  -3  13       64.51       71.57      6.30 o
  -4  -2  13       44.62       54.54      6.84 o
  -3  -2  13      143.26      149.82     11.86 o
  -2  -2  13       51.25       48.89      6.12 o
  -1  -2  13        2.99        3.65      4.18 o
   0  -2  13      208.46      218.96     16.27 o
   1  -2  13      159.23      157.74      8.66 o
   2  -2  13       54.11       54.16      4.53 o
   3  -2  13       64.56       72.15      5.32 o
   4  -2  13       54.26       57.01      5.76 o
  -4  -1  13       32.91       25.19      5.50 o
  -3  -1  13       43.02       49.13      6.51 o
  -2  -1  13       87.13       79.96      7.41 o
  -1  -1  13        3.53        2.98      3.78 o
   0  -1  13      176.04      179.14     24.14 o
   1  -1  13      158.54      164.68      8.53 o
   2  -1  13       72.86       84.43      5.39 o
   3  -1  13       62.19       67.43     10.23 o
   4  -1  13       65.68       77.11      6.59 o
  -4   0  13       48.28       56.63      9.76 o
  -3   0  13       34.44       31.06      4.15 o
  -2   0  13        1.97        0.00      3.07 o
  -1   0  13       22.11       25.69      4.32 o
   0   0  13       23.14       39.65      4.95 o
   1   0  13       40.45       56.23      5.64 o
   2   0  13       81.06       85.60     10.04 o
   3   0  13      135.03      161.19      9.39 o
  -4   1  13       46.75       52.55      7.00 o
  -3   1  13        7.82       13.77      3.50 o
  -2   1  13        8.49       10.89      3.80 o
  -1   1  13        2.83        1.42      3.34 o
   0   1  13        6.45        3.01      3.89 o
   1   1  13       84.68       83.34      6.43 o
   2   1  13      212.81      244.81     13.25 o
   3   1  13       50.40       50.96      5.30 o
  -4   2  13       21.28       21.99      4.65 o
  -3   2  13       38.50       35.56      4.53 o
  -2   2  13        6.95        4.29      4.08 o
  -1   2  13       22.07       14.29      4.40 o
   0   2  13        7.87       14.67      4.03 o
   1   2  13      134.39      155.15     11.27 o
   2   2  13      117.92      123.91      6.03 o
   3   2  13      104.57      114.21      5.83 o
  -3   3  13       35.43       37.10      4.70 o
  -2   3  13       12.36       14.00      3.68 o
  -1   3  13        0.23        3.12      3.42 o
   0   3  13       39.06       48.40      5.59 o
   1   3  13      152.21      170.62      8.97 o
   2   3  13       65.79       61.45      7.76 o
  -3   4  13       16.49       18.87      4.91 o
  -2   4  13        0.31        0.00      2.93 o
  -1   4  13       15.14       27.43      6.62 o
   0   4  13       34.80       38.81     10.75 o
   1   4  13       45.69       46.62      7.41 o
  -1   5  13       24.08       17.08      8.53 o
   1  -4  14       25.47       22.11      4.08 o
   1  -3  14       64.55       78.60     11.79 o
   2  -3  14       46.39       50.42      6.26 o
  -2  -2  14        8.83        4.47      5.70 o
   0  -2  14       59.56       43.22     10.03 o
   1  -2  14       95.95      101.21     12.98 o
   2  -2  14       94.94      104.82      6.18 o
  -2  -1  14        5.23        6.11      4.49 o
  -1  -1  14       28.89       34.09      5.96 o
   0  -1  14       79.21       98.99     12.44 o
   1  -1  14      117.66      126.26     14.16 o
   2  -1  14       57.05       43.99     10.28 o
  -2   0  14       35.07       24.84      4.69 o
  -1   0  14       23.29       24.18      4.70 o
   0   0  14       88.15       97.70     11.08 o
   1   0  14       40.07       43.87     10.53 o
  -2   1  14       15.18       17.61      4.51 o
  -1   1  14       30.65       37.27      7.77 o
   0   1  14       35.96       51.79      5.72 o
   1   1  14       50.35       70.61      8.04 o
  -1   2  14       19.13       22.02      5.78 o
   0   2  14       41.78       48.13      7.28 o
 
